# Supplementary material for: A proximity labeling approach to identify proteins that associate with synaptonemal complex components in Drosophila melanogaster females
Source: bioRxiv. 2025 Oct 15:2025.10.14.682398. Preprint. [Version 1] doi: 10.1101/2025.10.14.682398 (PMC12632976; doi:10.1101/2025.10.14.682398)
Supplement: Supplement 5 — Table S5. Detailed protein list generated from all samples. [file media-5.xlsx]

## Sheet: Mass Spectrometry Overview
	Control_APEX2 1	Control_APEX2 2	Cona-FLAG-APEX2 1	Cona-FLAG-APEX2 2	FLAG-APEX2-C2M 1	FLAG-APEX2-C2M 2	wildtype 1	wildtype 2
Total NR Spc	112020	228664	186136	196501	185022	233126	195368	126075
Total Proteins	1293	1989	1939	2615	2462	1983	2432	1330
Total NR Peptides	7029	13777	14887	20505	17278	13913	19143	7081
	Control_APEX2 1	Control_APEX2 2	Cona-FLAG-APEX2 1	Cona-FLAG-APEX2 2	FLAG-APEX2-C2M 1	FLAG-APEX2-C2M 2	wildtype 1	wildtype 2	mean	SD
Spectra FDR (%)	0.3422	0.1887	0.2039	0.181	0.2138	0.2014	0.2168	0.2899	0.229713	0.0563392	Spectra FDR (%)
Peptides FDR (%)	0.3403	0.2606	0.2011	0.1996	0.2598	0.2152	0.2293	0.3378	0.255463	0.056573	Peptides FDR (%)
Proteins FDR (%)	1.673	1.5347	1.4235	1.3208	1.5594	1.4414	1.4986	1.6999	1.51891	0.127145	Proteins FDR (%)
	Control_APEX2 1	Control_APEX2 2	Cona-FLAG-APEX2 1	Cona-FLAG-APEX2 2	FLAG-APEX2-C2M 1	FLAG-APEX2-C2M 2	wildtype 1	wildtype 2
Total Distributed SpC	112020	228664	186136	196501	185022	233126	195368	126075
Total Peptides	7029	13777	14887	20505	17278	13913	19143	7081
Total Proteins	1293	1989	1939	2615	2462	1983	2432	1330
Total Contaminant Protein Distributed SpC	33807	27524.8	40786.2	16031.9	19695.6	47464.1	23677.3	41309.2
Total Contaminant Peptides	292	234	339	331	260	261	410	326
Total Contaminant Proteins	29	22	24	34	21	26	28	35
									mean	SD
Contaminant %	30.1794	12.0372	21.912	8.15868	10.645	20.3598	12.1193	32.7656	18.5221	9.30543
Major Contaminants (Spectra)
Digestion Enzymes	Control_APEX2 1	Control_APEX2 2	Cona-FLAG-APEX2 1	Cona-FLAG-APEX2 2	FLAG-APEX2-C2M 1	FLAG-APEX2-C2M 2	wildtype 1	wildtype 2
Trypsin - Sus scrofa (Pig).	623	1686	3131	748	747	1954	955	346
Streptavidin from beads
Streptavidin (S.avidinii)	23709	21166	29563	9452	15440	39048	15163	22703
Keratins
Keratin, type I cytoskeletal 10	3458.91	2083.15	3944.3	1867.64	1026.96	2898.13	2491.37	8681.7
Keratin, type II cytoskeletal 1	2543.45	1016.41	2033.96	1754.63	1170.19	1415.74	2260.41	4468.65
Keratin, type I cytoskeletal 9	678	885.86	1020	1178.74	602.735	1328.63	1191.64	1520.31
Keratin, type II cytoskeletal 2 epidermal	562.417	309.025	715.379	468.327	340.515	381.942	814.43	2331.4
Keratin, type I cytoskeletal 14	98.919	102.209	36.9267	120.184	48.3448	39.0476	152.017	196.817
KRT5 Keratin, type II cytoskeletal 5	102.427	19.8858	41.3568	74.8487	37.0817	102.335	80.9491	242.306
KRT2 Keratin, type II cytoskeletal 2 epidermal	149.172	0	8.22274	117.082	0	0	15.9692	162.365
KRT16 Keratin, type I cytoskeletal 16	18.6953	84.9329	8.73166	91.0608	9.95862	15.1846	70.8161	81.0995
Other Major Contaminants
Bovine serum albumin precursor (Bos taurus)	1514.36	18	166	30	45	7	81	22
Hornerin	108	54	43	58	89	94	183	219
FLG Filaggrin	38	24	X	4	94	114	106	81

## Sheet: Detailed Protein List
Table S5. Detailed protein list generated from all samples.
			Column ends with:
			_P	Peptide Count								_S	Spectral Count
			_dS	Distributed Spectral Count								_sS	Shared Spectral Count
			_SC	Sequence Coverage (%)								_uS	Unique Spectral Count
			_dNSAF	Distributed Normalized Spectral Abundance Factor
dNSAF_Rank	Control_APEX2 dNSAF AVG	Control_APEX2 Detected # Out of 2	Cona-FLAG-APEX2 dNSAF AVG	Cona-FLAG-APEX2 Detected # Out of 2	FLAG-APEX2-C2M dNSAF AVG	FLAG-APEX2-C2M Detected # Out of 2	wildtype dNSAF AVG	wildtype Detected # Out of 2	NCBI_Gene	NCBI_Locus_Tag	NCBI_Chromosome	NCBI_EC_Number	Region_Sources	NCBI_Region_Names	NCBI_Region_Notes	NCBI_Site_Sources	NCBI_Site_Types	NCBI_Site_Notes	NCBI_Go_Components	NCBI_Go_Functions	NCBI_Go_Processes	Total Proteins In Group	Proteins In Group	Contrast_Rank	Locus	Description	Control_APEX2_1-Smn7-s10-v2-p2-r2_P	Control_APEX2_1-Smn7-s10-v2-p2-r2_S	Control_APEX2_1-Smn7-s10-v2-p2-r2_uS	Control_APEX2_1-Smn7-s10-v2-p2-r2_sS	Control_APEX2_1-Smn7-s10-v2-p2-r2_dS	Control_APEX2_1-Smn7-s10-v2-p2-r2_SC	Control_APEX2_1-Smn7-s10-v2-p2-r2_dNSAF	Control_APEX2_2-Smn7-s10-v2-p2-r2_P	Control_APEX2_2-Smn7-s10-v2-p2-r2_S	Control_APEX2_2-Smn7-s10-v2-p2-r2_uS	Control_APEX2_2-Smn7-s10-v2-p2-r2_sS	Control_APEX2_2-Smn7-s10-v2-p2-r2_dS	Control_APEX2_2-Smn7-s10-v2-p2-r2_SC	Control_APEX2_2-Smn7-s10-v2-p2-r2_dNSAF	Cona-FLAG-APEX2_1-Smn7-s10-v2-p2-r2_P	Cona-FLAG-APEX2_1-Smn7-s10-v2-p2-r2_S	Cona-FLAG-APEX2_1-Smn7-s10-v2-p2-r2_uS	Cona-FLAG-APEX2_1-Smn7-s10-v2-p2-r2_sS	Cona-FLAG-APEX2_1-Smn7-s10-v2-p2-r2_dS	Cona-FLAG-APEX2_1-Smn7-s10-v2-p2-r2_SC	Cona-FLAG-APEX2_1-Smn7-s10-v2-p2-r2_dNSAF	Cona-FLAG-APEX2_2-Smn7-s10-v2-p2-r2_P	Cona-FLAG-APEX2_2-Smn7-s10-v2-p2-r2_S
1	9e-06	1	3.4e-05	2	2e-05	2	3.8e-05	1	Edc3	Dmel_CG6311	3L		[5..69][339..436][453..583]	[LSm16_N][FDF][YjeF_N]	[Like-Sm protein 16, N-terminal domain; cd01737][FDF domain; pfam09532][YjeF-related protein N-terminus; cl00318]	[order(5,8,31,34,59,62..67)][order(13..18,22..33,34..37)][order(32,58)][54..65]	[other][other][other][other]	[heterodimer interface [polypeptide binding]][Sm1 motif][putative RNA binding site [nucleotide binding]][Sm2 motif]				1	NP_648992.1	1	NP_648992.1	enhancer of decapping 3 [Drosophila melanogaster]	X	X	X	X	X	X	X	3	4	4	0	4	8.97	8.57e-06	4	7	7	0	7	12.5	1.738e-05	6	17
2	1.4e-05	2	7.3e-05	2	6e-05	2	7.8e-05	2	CtBP	Dmel_CG7583	3R	1.1.1.-	[28..342][45..351]	[CtBP_dh][LdhA]	[C-terminal binding protein (CtBP), D-isomer-specific 2-hydroxyacid dehydrogenases related repressor; cd05299][Lactate dehydrogenase or related 2-hydroxyacid dehydrogenase [Energy production and conversion, Coenzyme transport and metabolism, General function prediction only]; COG1052]	[order(97,100..101,266,312,315)][order(100,128,180..181,183..185,203..207,236..238,240,243,][order(266,295,312)]	[other][other][active]	[ligand binding site [chemical binding]][NAD binding site [chemical binding]][catalytic site [active]]				1	NP_001262522.1	2	NP_001262522.1	C-terminal binding protein, isoform H [Drosophila melanogaster]	2	3	0	3	1	3.95	5.06e-06	8	26	0	26	7.33333	24.95	2.222e-05	5	15	2	13	6.33333	22.45	2.223e-05	13	39
3	6e-05	1	1.7e-05	2	3.9e-05	2	1.6e-05	1	Uba2	Dmel_CG7528	3L		[21..459][466..551]	[Uba2_SUMO][UAE_UbL]	[Ubiquitin activating enzyme (E1) subunit UBA2. UBA2 is part of the heterodimeric activating enzyme (E1), specific for the SUMO family of ubiquitin-like proteins (Ubls). E1 enzymes are part of a conjugation cascade to attach Ub or Ubls, covalently to...; cd01489][Ubiquitin/SUMO-activating enzyme ubiquitin-like domain; pfam14732]	[order(26,28,30,50,52,61,74,117,123)][order(28,30,118..119,124,143..144,148..149,163,167..168)][order(160,163,456,459)][175]	[other][other][other][active]	[putative ATP binding site [chemical binding]][putative substrate interface [chemical binding]][putative zinc binding site [ion binding]][catalytic residue [active]]				1	NP_524756.2	3	NP_524756.2	Ubiquitin-like activating enzyme 2 [Drosophila melanogaster]	X	X	X	X	X	X	X	9	29	29	0	29	23.43	6.037e-05	4	8	8	0	8	8.14	1.93e-05	3	5
4	0.000143	1	7.3e-05	2	9.3e-05	2	2.9e-05	2	Rab11	Dmel_CG5771	3R		[1..213][9..173]	[PLN03110][Rab11_like]	[Rab GTPase; Provisional][Rab GTPase family 11 (Rab11)-like includes Rab11a, Rab11b, and Rab25; cd01868]	[9..13][18..25][order(20..26,37,40,43,69,124..125,127,154..156)][order(26..37,39..42)][order(36,41..49)][order(41,45..52,59,61)][43][order(44,46..48,63,65,72..73,76,80,82..85,172)][order(44..45,47,65..66,73,75,77..79)][44..48][61..65][66..69][order(69,71..81)][72..77][80..84][89..94][117..121][124..127][154..156][170..173]	[other][other][other][other][other][other][other][other][other][other][other][other][other][other][other][other][other][other][other][other]	[Rab subfamily motif 1 (RabSF1)][G1 box][GTP/Mg2+ binding site [chemical binding]][Rab subfamily motif 2 (RabSF2)][Switch I region][putative GEF interaction site [polypeptide binding]][G2 box][putative effector interaction site][putative GDI interaction site [polypeptide binding]][Rab family motif 1 (RabF1)][Rab family motif 2 (RabF2)][G3 box][Switch II region][Rab family motif 3 (RabF3)][Rab fam…				1	NP_477170.1	4	NP_477170.1	Rab11, isoform B [Drosophila melanogaster]	X	X	X	X	X	X	X	1	21	21	0	21	13.55	0.00014299	1	3	3	0	3	13.55	2.367e-05	2	13
5	0.000251	2	0.00031	2	0.000237	2	0.00014	2	CG9300	Dmel_CG9300	3L		[97..140]	[NUC205]	[NUC205 domain; pfam08168]							1	NP_649127.1	5	NP_649127.1	uncharacterized protein Dmel_CG9300 [Drosophila melanogaster]	16	94	94	0	94	26.3	0.00034002	15	75	75	0	75	36.85	0.00016239	11	42	42	0	42	26	0.00010537	21	172
6	4.1e-05	1	5.5e-05	2	3.8e-05	2	5.2e-05	1	alpha-PheRS	Dmel_CG2263	X	6.1.1.20	[4..496][224..483]	[PLN02853][PheRS_alpha_core]	[Probable phenylalanyl-tRNA synthetase alpha chain][Phenylalanyl-tRNA synthetase (PheRS) alpha chain catalytic core domain. PheRS belongs to class II aminoacyl-tRNA synthetases (aaRS) based upon its structure and the presence of three characteristic sequence motifs. This domain is primarily responsible...; cd00496]	[order(224,227,230..231,238,243..244,247..249,266,271,][order(242..245,247..249)][order(271..273,326,328,331,358,360,365..367,370,372,374,][357..360][458..463]	[other][other][active][other][other]	[dimer interface [polypeptide binding]][motif 1][][motif 2][motif 3]				1	NP_572448.1	6	NP_572448.1	Phenylalanyl-tRNA synthetase, alpha-subunit [Drosophila melanogaster]	X	X	X	X	X	X	X	5	14	14	0	14	13.05	4.097e-05	4	11	11	0	11	15.66	3.729e-05	6	18
7	0	0	8e-06	1	9e-06	2	0	0	Atg4b	Dmel_CG6194	3R	3.4.22.-	[260..567]	[Peptidase_C54]	[Peptidase family C54; pfam03416]							1	NP_650452.1	7	NP_650452.1	Autophagy-related 4b [Drosophila melanogaster]	X	X	X	X	X	X	X	X	X	X	X	X	X	X	1	3	3	0	3	2.25	7.58e-06	X	X
8	1.6e-05	1	1.4e-05	2	1.2e-05	2	5e-06	2	Rbcn-3A	Dmel_CG3585	X		[82..>316][106..>298][<1813..2134][<3153..3373][3158..3412]	[WD40][WD40][Rav1p_C][WD40][WD40]	[WD40 repeat [General function prediction only]; COG2319][WD40 domain, found in a number of eukaryotic proteins that cover a wide variety of functions including adaptor/regulatory modules in signal transduction, pre-mRNA processing and cytoskeleton assembly; typically contains a GH dipeptide 11-24 residues from...; cl02567][RAVE protein 1 C terminal; pfam12234][WD40 repeat [General function predi…	[order(112,129,133,137..138,149..150,173,181..182,202,208,][order(3172,3176,3182..3183,3197..3198,3216,3220,]	[other][other]	[structural tetrad][structural tetrad]				1	NP_572302.2	8	NP_572302.2	Rabconnectin-3A [Drosophila melanogaster]	X	X	X	X	X	X	X	13	38	38	0	38	6.1	1.616e-05	7	12	12	0	12	2.77	5.91e-06	14	39
9	5.3e-05	2	0.000101	2	0.000167	2	0.000174	2	CG7414	Dmel_CG7414	3L		[232..419][<289..391]	[eIF2A][WD40]	[Eukaryotic translation initiation factor eIF2A; pfam08662][WD40 domain, found in a number of eukaryotic proteins that cover a wide variety of functions including adaptor/regulatory modules in signal transduction, pre-mRNA processing and cytoskeleton assembly; typically contains a GH dipeptide 11-24 residues from...; cl02567]							1	NP_001137996.2	9	NP_001137996.2	eukaryotic translation initiation factor 2A, isoform D [Drosophila melanogaster]	2	3	0	3	1.5	4.86	5.72e-06	10	51	11	40	44	28.21	0.0001005	9	20	5	15	13	23.82	3.44e-05	15	67
10	4.7e-05	2	1.8e-05	2	6.2e-05	2	3.9e-05	2	Dbp80	Dmel_CG17023	3L	3.6.1.3	[75..277][88..291][287..414]	[DEADc][DEXDc][HELICc]	[DEAD-box helicases. A diverse family of proteins involved in ATP-dependent RNA unwinding, needed in a variety of cellular processes including splicing, ribosome biogenesis and RNA degradation. The name derives from the sequence of the Walker B motif...; cd00268][DEAD-like helicases superfamily; smart00487][Helicase superfamily c-terminal domain; associated with DEXDc-, DEAD-, and DEAH-box protei…	[122..126][223..226][255..257][order(322..325,345..346,371..373)][order(379,406,410,413)]	[other][other][other][other][other]	[ATP binding site [chemical binding]][Mg++ binding site [ion binding]][motif III][nucleotide binding region [chemical binding]][ATP-binding site [chemical binding]]				1	NP_001263168.1	10	NP_001263168.1	dead box protein 80, isoform E [Drosophila melanogaster]	1	2	2	0	2	4.16	1.012e-05	5	28	28	0	28	17.26	8.483e-05	2	3	3	0	3	6.24	1.053e-05	3	6
12	0	0	1.8e-05	1	2.1e-05	1	1.3e-05	1	mTerf5	Dmel_CG7175	3R											1	NP_650693.1	12	NP_650693.1	mitochondrial transcription termination factor 5 [Drosophila melanogaster]	X	X	X	X	X	X	X	X	X	X	X	X	X	X	X	X	X	X	X	X	X	2	5
13	0.000219	2	0.000268	2	0.000261	2	0.000428	2	UQCR-C2	Dmel_CG4169	3L	1.10.2.2	[22..417][41..185][190..364]	[PqqL][Peptidase_M16][Peptidase_M16_C]	[Predicted Zn-dependent peptidase [General function prediction only]; COG0612][Insulinase (Peptidase family M16); pfam00675][Peptidase M16 inactive domain; pfam05193]							1	NP_001261955.1	14	NP_001261955.1	Ubiquinol-cytochrome c reductase core protein 2, isoform B [Drosophila melanogaster]	6	20	20	0	20	22.5	0.00011065	13	99	99	0	99	50.23	0.00032787	12	43	43	0	43	52.73	0.00016501	15	81
14	6.2e-05	2	4.1e-05	2	3e-05	2	1.9e-05	2	CG3984	Dmel_CG3984	3R		[<49..143][<109..199][<160..241]	[PHA02030][PHA02030][Retinal]	[hypothetical protein][hypothetical protein][Retinal protein; pfam15449]							1	NP_650420.1	15	NP_650420.1	uncharacterized protein Dmel_CG3984 [Drosophila melanogaster]	4	22	22	0	22	7.82	9.973e-05	2	9	9	0	9	4.47	2.442e-05	2	8	8	0	8	4.47	2.515e-05	2	15
15	0	0	5e-06	1	1.4e-05	1	1.1e-05	1	p115	Dmel_CG1422	X		[24..>98][134..>216][348..634][686..836]	[ARM][ARM][Uso1_p115_head][Uso1_p115_C]	[Armadillo/beta-catenin-like repeats. An approximately 40 amino acid long tandemly repeated sequence motif first identified in the Drosophila segment polarity gene armadillo; these repeats were also found in the mammalian armadillo homolog beta-catenin; cd00020][Armadillo/beta-catenin-like repeats. An approximately 40 amino acid long tandemly repeated sequence motif first identified in the Drosop…	[order(44,48,52,81,85,88,92)][order(143,147,151,184,188,191,195)]	[other][other]	[protein binding surface [polypeptide binding]][protein binding surface [polypeptide binding]]				1	NP_001284992.1	16	NP_001284992.1	p115, isoform B [Drosophila melanogaster]	X	X	X	X	X	X	X	X	X	X	X	X	X	X	X	X	X	X	X	X	X	1	2
16	0	0	1e-05	1	2e-05	1	0	0	MKP-4	Dmel_CG14211	X	3.1.3.-;3.1.3.41;3.1.3.48	[39..176][42..161]	[DSPc][CDC14]	[Dual specificity phosphatases (DSP); Ser/Thr and Tyr protein phosphatases. Structurally similar to tyrosine-specific phosphatases but with a shallower active site cleft and a distinctive active site signature motif, HCxxGxxR. Characterized as VHR- or...; cd00127][Protein-tyrosine phosphatase [Signal transduction mechanisms]; COG2453]	[order(95,125..126,129,132..133)][order(95,126)]	[active][active]	[][catalytic residues [active]]				1	NP_001259717.1	17	NP_001259717.1	MAPK phosphatase 4, isoform C [Drosophila melanogaster]	X	X	X	X	X	X	X	X	X	X	X	X	X	X	X	X	X	X	X	X	X	1	2
17	8e-06	2	2.4e-05	2	6e-06	1	3.3e-05	2	Ork1	Dmel_CG1615	X		[<84..141][185..265]	[Ion_trans_2][Ion_trans_2]	[Ion channel; pfam07885][Ion channel; pfam07885]							2	NP_001285096.1;NP_001285097.1	18	NP_001285096.1	1 genes:Ork1.NP_001285096.1:open rectifier K[+] channel 1, isoform D [Drosophila melanogaster] ;NP_001285097.1:open rectifier K[+] channel 1, isoform C [Drosophila melanogaster] ;	1	4	4	0	4	2.4	9.73e-06	2	4	4	0	4	3.6	5.82e-06	8	18	18	0	18	12.29	3.036e-05	5	9
18	2.7e-05	2	3.1e-05	2	3.7e-05	2	2.6e-05	1	Grip91	Dmel_CG10988	X		[236..758]	[Spc97_Spc98]	[Spc97 / Spc98 family; pfam04130]							1	NP_524919.2	20	NP_524919.2	Gamma-tubulin ring protein 91 [Drosophila melanogaster]	1	2	2	0	2	0.98	5.31e-06	12	31	31	0	31	21.81	4.926e-05	2	3	3	0	3	2.18	5.52e-06	13	26
19	6.4e-05	1	6.4e-05	2	0.000112	2	6.4e-05	2	CG6418	Dmel_CG6418	3L	3.6.1.3	[271..475][284..489][486..617]	[DEADc][DEXDc][HELICc]	[DEAD-box helicases. A diverse family of proteins involved in ATP-dependent RNA unwinding, needed in a variety of cellular processes including splicing, ribosome biogenesis and RNA degradation. The name derives from the sequence of the Walker B motif...; cd00268][DEAD-like helicases superfamily; smart00487][Helicase superfamily c-terminal domain; associated with DEXDc-, DEAD-, and DEAH-box protei…	[316..320][423..426][454..456][order(522..525,545..546,571..573)][order(579,600,604,607)]	[other][other][other][other][other]	[ATP binding site [chemical binding]][Mg++ binding site [ion binding]][motif III][nucleotide binding region [chemical binding]][ATP-binding site [chemical binding]]				1	NP_648413.1	21	NP_648413.1	uncharacterized protein Dmel_CG6418 [Drosophila melanogaster]	X	X	X	X	X	X	X	7	35	35	0	35	13.65	6.448e-05	6	15	15	0	15	15.42	3.202e-05	11	38
20	0.000247	2	0.000222	2	0.000152	2	0.000104	2	Nup93-1	Dmel_CG11092	X		[206..808]	[Nic96]	[Nup93/Nic96; pfam04097]							1	NP_572929.1	22	NP_572929.1	nucleoporin 93kD-1 [Drosophila melanogaster]	5	9	9	0	9	7.41	2.662e-05	15	264	264	0	264	27.95	0.00046743	15	113	113	0	113	27.83	0.00023183	17	87
21	2e-05	2	3.7e-05	2	4.7e-05	2	4.1e-05	2	Nup54	Dmel_CG8831	2R		[11..160][140..227][408..548]	[Nucleoporin_FG][Nucleoporin_FG][Nup54]	[Nucleoporin FG repeat region; pfam13634][Nucleoporin FG repeat region; pfam13634][Nucleoporin complex subunit 54; pfam13874]							1	NP_610783.1	23	NP_610783.1	nucleoporin 54kD [Drosophila melanogaster]	1	4	4	0	4	2.3	1.596e-05	4	10	10	0	10	11.15	2.389e-05	4	8	8	0	8	13.28	2.214e-05	7	16
22	0	0	1.3e-05	1	0	0	1.8e-05	1	CG17219	Dmel_CG17219	2L		[144..259]	[AdoMet_MTases]	[S-adenosylmethionine-dependent methyltransferases (SAM or AdoMet-MTase), class I; AdoMet-MTases are enzymes that use S-adenosyl-L-methionine (SAM or AdoMet) as a substrate for methyltransfer, creating the product S-adenosyl-L-homocysteine (AdoHcy); cd02440]	[order(148..154,170..171,210..212,231)]	[other]	[S-adenosylmethionine binding site [chemical binding]]				1	NP_608740.2	24	NP_608740.2	uncharacterized protein Dmel_CG17219 [Drosophila melanogaster]	X	X	X	X	X	X	X	X	X	X	X	X	X	X	X	X	X	X	X	X	X	2	2
23	4e-05	1	2.5e-05	2	1.9e-05	2	4.5e-05	1	asf1	Dmel_CG9383	3L		[1..154]	[ASF1_hist_chap]	[ASF1 like histone chaperone; pfam04729]							1	NP_001189131.1	25	NP_001189131.1	anti-silencing factor 1, isoform B [Drosophila melanogaster]	X	X	X	X	X	X	X	2	6	6	0	6	9.63	4.011e-05	1	3	3	0	3	5.96	2.324e-05	2	3
24	2.6e-05	1	3.1e-05	1	1.6e-05	2	1.4e-05	1	La	Dmel_CG10922	2L		[47..129][150..226][263..338]	[LARP_3][RRM1_La][RRM_SF]	[La RNA-binding domain of La-related protein 3; cd08028][RNA recognition motif 1 in La autoantigen (La or LARP3) and similar proteins; cd12291][RNA recognition motif (RRM) superfamily; cl17169]	[order(57,60..61,66,69..70,72,93..95)][order(162,177..179,198,200)]	[other][other]	[RNA binding site [nucleotide binding]][RNA binding site [nucleotide binding]]				1	NP_477014.1	26	NP_477014.1	La autoantigen-like [Drosophila melanogaster]	X	X	X	X	X	X	X	2	7	7	0	7	9.49	2.615e-05	X	X	X	X	X	X	X	3	6
25	0.000104	1	0.000126	2	0.000106	2	6.7e-05	2	CG17896	Dmel_CG17896	X	1.2.1.18;1.2.1.27	[26..502]	[ALDH_F6_MMSDH]	[Methylmalonate semialdehyde dehydrogenase and ALDH family members 6A1 and 6B2; cd07085]	[order(83,85,89,92,96,129,132..133,142..149,154,157,160,][order(169..172,180,195,198,228,245..248,251,269..271,303,][order(172,269,300,303)]	[other][other][active]	[tetrameric interface [polypeptide binding]][NAD binding site [chemical binding]][catalytic residues [active]]				2	NP_569845.2;NP_726672.1	27	NP_569845.2	1 genes:CG17896.NP_569845.2:uncharacterized protein Dmel_CG17896, isoform B [Drosophila melanogaster] ;NP_726672.1:uncharacterized protein Dmel_CG17896, isoform A [Drosophila melanogaster] ;	X	X	X	X	X	X	X	6	37	37	0	37	23.27	0.00010368	8	25	25	0	25	27.69	8.117e-05	5	44
26	3e-06	1	5.3e-05	1	2.1e-05	2	1.8e-05	1	CG2941	Dmel_CG2941	X											1	NP_001284848.1	28	NP_001284848.1	gaulos, isoform B [Drosophila melanogaster]	X	X	X	X	X	X	X	1	2	2	0	2	1.76	3.2e-06	X	X	X	X	X	X	X	5	24
27	0	0	1.2e-05	1	3e-05	1	3.4e-05	1	nrv2	Dmel_CG9261	2L	3.6.3.9	[27..319]	[Na_K-ATPase]	[Sodium / potassium ATPase beta chain; cl08255]							2	NP_001014475.1;NP_001014476.1	29	NP_001014475.1	1 genes:nrv2.NP_001014475.1:nervana 2, isoform F [Drosophila melanogaster] ;NP_001014476.1:nervana 2, isoform E [Drosophila melanogaster] ;	X	X	X	X	X	X	X	X	X	X	X	X	X	X	X	X	X	X	X	X	X	1	2
28	0	0	1.2e-05	1	6e-06	1	0	0	Art7	Dmel_CG9882	2R	2.1.1.-;2.1.1.125;2.1.1.126	[68..>119]	[AdoMet_MTases]	[S-adenosylmethionine-dependent methyltransferases (SAM or AdoMet-MTase), class I; AdoMet-MTases are enzymes that use S-adenosyl-L-methionine (SAM or AdoMet) as a substrate for methyltransfer, creating the product S-adenosyl-L-homocysteine (AdoHcy); cd02440]	[order(71..77,94..95)]	[other]	[S-adenosylmethionine binding site [chemical binding]]				1	NP_611753.4	30	NP_611753.4	arginine methyltransferase 7 [Drosophila melanogaster]	X	X	X	X	X	X	X	X	X	X	X	X	X	X	X	X	X	X	X	X	X	1	4
29	0	0	9e-06	1	0	0	1.7e-05	1	dgt1	Dmel_CG18041	3R		[42..109][348..411]	[zf-C3Hc3H][zf-C3Hc3H]	[Potential DNA-binding domain; pfam13891][Potential DNA-binding domain; pfam13891]							3	NP_001263083.1;NP_001287595.1;NP_651737.1	31	NP_001263083.1	1 genes:dgt1.NP_001263083.1:dim gamma-tubulin 1, isoform B [Drosophila melanogaster] ;NP_001287595.1:dim gamma-tubulin 1, isoform C [Drosophila melanogaster] ;NP_651737.1:dim gamma-tubulin 1, isoform A [Drosophila melanogaster] ;	X	X	X	X	X	X	X	X	X	X	X	X	X	X	X	X	X	X	X	X	X	1	2
30	5.8e-05	2	2.6e-05	2	2.9e-05	2	2.4e-05	2	trol	Dmel_CG33950	X		[407..440][492..524][531..566][576..610][664..699][773..807][812..847][862..896][916..950][957..990][993..1027][1054..1086][1103..1136][1142..1172][1173..1207][1213..1247][1265..1342][1265..1326][1360..1394][1400..1434][1443..1477][1487..1570][1495..1570][1669..1785][1856..1910][2033..2158][<2171..2197][2205..2254][<2291..2321][2384..2506][2671..2754][2680..2740][2762..2848][2781..2847][2861..293…	[LDLa][LDLa][LDLa][LDLa][LDLa][LDLa][LDLa][LDLa][LDLa][LDLa][LDLa][LDLa][LDLa][LDLa][LDLa][LDLa][IG_like][Ig][LDLa][LDLa][LDLa][IG_like][Ig_Perlecan_D2_like][Laminin_B][EGF_Lam][Laminin_B][EGF_Lam][EGF_Lam][EGF_Lam][Laminin_B][Ig_2][IGc2][Ig][IG_like][Ig_3][IG][Ig][IG_like][IG][Ig][I-set][Ig][Ig_2][IG_like][Ig][IG_like][Ig][IG_like][IGc2][Ig][LamG][LamG][LamG]	[Low Density Lipoprotein Receptor Class A domain, a cysteine-rich repeat that plays a central role in mammalian cholesterol metabolism; the receptor protein binds LDL and transports it into cells by endocytosis; 7 successive cysteine-rich repeats of about...; cd00112][Low Density Lipoprotein Receptor Class A domain, a cysteine-rich repeat that plays a central role in mammalian cholesterol metabol…	[order(412,419,430..431)][order(423,426,430,436..437)][433..437][order(497,505,516..517)][order(509,512,516,522..523)][519..523][order(536,545,556..557)][order(549,552,556,562..563)][559..563][order(581,589,600..601)][order(593,596,600,606..607)][603..607][order(669,678,689..690)][order(682,685,689,695..696)][692..696][order(779,787,798..799)][order(791,794,798,804..805)][801..805][order(817,826,…	[other][other][other][other][other][other][other][other][other][other][other][other][other][other][other][other][other][other][other][other][other][other][other][other][other][other][other][other][other][other][other][other][other][other][other][other][other][other][other][other][other][other][other][other][other][other][other][other][other][other][other][other][other][other][other][other][other]…	[putative binding surface][calcium-binding site [ion binding]][D-X-S-D-E motif][putative binding surface][calcium-binding site [ion binding]][D-X-S-D-E motif][putative binding surface][calcium-binding site [ion binding]][D-X-S-D-E motif][putative binding surface][calcium-binding site [ion binding]][D-X-S-D-E motif][putative binding surface][calcium-binding site [ion binding]][D-X-S-D-E motif][put…				1	NP_001245493.2	32	NP_001245493.2	terribly reduced optic lobes, isoform AF [Drosophila melanogaster]	80	1674	0	1674	152.914	22.78	8.395e-05	110	1275	0	1275	96.4306	37.71	3.169e-05	134	1762	0	1762	130.614	42.74	4.974e-05	133	2301
31	0.002067	1	0.001581	2	0.00225	2	0.000797	2	Tango7	Dmel_CG8309	2R		[236..336]	[PCI]	[PCI domain; pfam01399]							1	NP_001286407.1	33	NP_001286407.1	eukaryotic translation initiation factor 3 subunit m, isoform B [Drosophila melanogaster]	X	X	X	X	X	X	X	19	549	549	0	549	64.08	0.00206717	11	213	213	0	213	34.11	0.00092929	24	430
32	0	0	8e-06	1	0	0	0	0	cutlet	Dmel_CG33122	2L		[424..555]	[AAA]	[The AAA+ (ATPases Associated with a wide variety of cellular Activities) superfamily represents an ancient group of ATPases belonging to the ASCE (for additional strand, catalytic E) division of the P-loop NTPase fold. The ASCE division also includes ABC; cd00009]	[427..434][order(428..435,488,534)][484..489][548]	[other][other][other][other]	[Walker A motif][ATP binding site [chemical binding]][Walker B motif][arginine finger]				1	NP_787969.1	34	NP_787969.1	cutlet [Drosophila melanogaster]	X	X	X	X	X	X	X	X	X	X	X	X	X	X	X	X	X	X	X	X	X	2	4
33	0	0	1e-06	1	0	2	0	0	Msp300	Dmel_CG42768	2L		[17..220][9546..9732][11268..12182][11930..12698][11994..12156][12374..12564][12703..12923][12816..13032][13196..13374][13484..13540]	[SPEC][SPEC][Smc][Smc][SPEC][SPEC][SPEC][SPEC][SPEC][KASH]	[Spectrin repeats, found in several proteins involved in cytoskeletal structure; family members include spectrin, alpha-actinin and dystrophin; the spectrin repeat forms a three helix bundle with the second helix interrupted by proline in some sequences; cd00176][Spectrin repeats, found in several proteins involved in cytoskeletal structure; family members include spectrin, alpha-actinin and dyst…	[order(115..119,121)][9639..9644][12069..12074][12479..12484][12813..12818][12926..12931][13302..13307]	[other][other][other][other][other][other][other]	[linker region][linker region][linker region][linker region][linker region][linker region][linker region]				1	NP_001188695.1	35	NP_001188695.1	Muscle-specific protein 300 kDa, isoform G [Drosophila melanogaster]	1	3	0	3	0	0.11	X	X	X	X	X	X	X	X	4	7	0	7	0	0.58	X	10	21
34	0	0	1.3e-05	1	5e-06	1	0	0	D19B	Dmel_CG10270	3L		[12..83][255..275][283..335][318..338][<347..512][349..369][378..397][406..426][434..455][463..482][491..511][586..607][615..634][627..652][643..663]	[zf-AD][C2H2 Zn finger][C2H2 Zn finger][C2H2 Zn finger][COG5048][C2H2 Zn finger][C2H2 Zn finger][C2H2 Zn finger][C2H2 Zn finger][C2H2 Zn finger][C2H2 Zn finger][C2H2 Zn finger][C2H2 Zn finger][zf-H2C2_2][C2H2 Zn finger]	[Zinc-finger associated domain (zf-AD); smart00868][C2H2 Zn finger [structural motif]][C2H2 Zn finger [structural motif]][C2H2 Zn finger [structural motif]][FOG: Zn-finger [General function prediction only]][C2H2 Zn finger [structural motif]][C2H2 Zn finger [structural motif]][C2H2 Zn finger [structural motif]][C2H2 Zn finger [structural motif]][C2H2 Zn finger [structural motif]][C2H2 Zn finger […	[order(255,258,271,275)][order(349,352,365,369)][order(354,356,358,360..361,364..365,368,383,385,389..390,][order(378,381,394,398)][order(406,409,422,426)][order(434,437,450,455)][order(439,441,443,445..446,449..450,453,468,470,474..475,][order(463,466,479,483)][order(491,494,507,511)][order(586,589,602,607)][order(591,593,595,597..598,601..602,605,620,622,626..627,][order(615,618,631,635)][order…	[other][other][other][other][other][other][other][other][other][other][other][other][other]	[Zn binding site [ion binding]][Zn binding site [ion binding]][putative nucleic acid binding site [nucleotide binding]][Zn binding site [ion binding]][Zn binding site [ion binding]][Zn binding site [ion binding]][putative nucleic acid binding site [nucleotide binding]][Zn binding site [ion binding]][Zn binding site [ion binding]][Zn binding site [ion binding]][putative nucleic acid binding site […				1	NP_477297.1	36	NP_477297.1	D19B [Drosophila melanogaster]	X	X	X	X	X	X	X	X	X	X	X	X	X	X	X	X	X	X	X	X	X	2	5
35	0	0	0	0	0	0	9e-06	1	Larp7	Dmel_CG42569	X		[60..134][148..>209][148..208][471..548]	[LAM][RRM1_LARP7][RRM][RRM2_LARP7]	[LA motif RNA-binding domain; cd07323][RNA recognition motif 1 in La-related protein 7 (LARP7) and similar proteins; cd12290][RNA recognition motif; smart00360][RNA recognition motif 2 in La-related protein 7 (LARP7) and similar proteins; cd12542]	[order(66,69..70,75,78..79,81,100..102)]	[other]	[RNA binding site [nucleotide binding]]				1	NP_524795.2	37	NP_524795.2	La related protein 7 [Drosophila melanogaster]	X	X	X	X	X	X	X	X	X	X	X	X	X	X	X	X	X	X	X	X	X	X	X
36	2.1e-05	1	2.6e-05	2	0	0	0	0	CstF-64	Dmel_CG7697	3R		[17..89][18..92][108..190][377..417]	[RRM][RRM_CSTF2_CSTF2T][CSTF2_hinge][CSTF_C]	[RNA recognition motif; smart00360][RNA recognition motif in cleavage stimulation factor subunit 2 (CSTF2), cleavage stimulation factor subunit 2 tau variant (CSTF2T) and similar proteins; cd12671][Hinge domain of cleavage stimulation factor subunit 2; pfam14327][Transcription termination and cleavage factor C-terminal; pfam14304]	[order(19,46..50,59..61,85,88..90)]	[other]	[RNA binding site [nucleotide binding]]				1	NP_477453.1	38	NP_477453.1	cleavage stimulation factor 64 kD subunit [Drosophila melanogaster]	X	X	X	X	X	X	X	2	6	6	0	6	11.22	2.087e-05	2	7	7	0	7	12.89	2.821e-05	1	5
37	0	0	5e-06	2	4e-06	2	1.1e-05	2	CG10737	Dmel_CG10737	2R		[360..483][827..878]	[C2_C21orf25-like][C1]	[C2 domain found in the Human chromosome 21 open reading frame 25 (C21orf25) protein; cd08678][Protein kinase C conserved region 1 (C1) . Cysteine-rich zinc binding domain. Some members of this domain family bind phorbol esters and diacylglycerol, some are reported to bind RasGTP. May occur in tandem arrangement. Diacylglycerol (DAG) is a second...; cd00029]	[order(827,841,844,859,862,867,870,878)][order(834,837..838,848,850..855)][order(837,840)]	[other][other][other]	[zinc binding sites [ion binding]][putative DAG/PE binding site][putative RAS interaction site [polypeptide binding]]				8	NP_001014538.1;NP_001137711.1;NP_001137713.1;NP_001137715.1;NP_001137716.1;NP_001137717.1;NP_001401018.1;NP_611398.2	39	NP_001014538.1	1 genes:CG10737. 1 proteins in this group did not match any genes. NP_001014538.1:uncharacterized protein Dmel_CG10737, isoform E [Drosophila melanogaster] ;NP_001137711.1:uncharacterized protein Dmel_CG10737, isoform T [Drosophila melanogaster] ;NP_001137713.1:uncharacterized protein Dmel_CG10737, isoform R [Drosophila melanogaster] ;NP_001137715.1:uncharacterized protein Dmel_CG10737, isoform P…	X	X	X	X	X	X	X	X	X	X	X	X	X	X	2	3	3	0	3	5.87	5.61e-06	1	2
38	0	0	0	0	0	0	4e-06	1	CG1657	Dmel_CG1657	X		[90..460][1609..1709]	[RasGAP_RAP6][VPS9]	[Ras-GTPase Activating Domain of Rab5-activating protein 6; cd05129][Vacuolar sorting protein 9 (VPS9) domain; pfam02204]	[order(139,178,180,182..183,189,192,196,314,322..323,]	[other]	[putative Rab5 interface [polypeptide binding]]				1	NP_572704.1	40	NP_572704.1	GTPase activating protein and VPS9 domains 1 [Drosophila melanogaster]	X	X	X	X	X	X	X	X	X	X	X	X	X	X	X	X	X	X	X	X	X	X	X
39	0	0	0	0	0	0	0	0	btsz	Dmel_CG44012	3R		[2309..2431][2445..2634]	[C2A_SLP][C2B_SLP_1-2-3-4]	[C2 domain first repeat present in Synaptotagmin-like proteins; cd08521][C2 domain second repeat present in Synaptotagmin-like proteins 1-4; cd04020]							2	NP_001014624.1;NP_001247109.1	41	NP_001014624.1	1 genes:btsz.NP_001014624.1:bitesize, isoform C [Drosophila melanogaster] ;NP_001247109.1:bitesize, isoform I [Drosophila melanogaster] ;	X	X	X	X	X	X	X	X	X	X	X	X	X	X	X	X	X	X	X	X	X	X	X
40	1.6e-05	1	4.5e-05	2	2.7e-05	2	5.7e-05	1	Updo	Dmel_CG1818	2R	4.1.1.37	[16..354]	[URO-D]	[Uroporphyrinogen decarboxylase (URO-D) is a dimeric cytosolic enzyme that decarboxylates the four acetate side chains of uroporphyrinogen III (uro-III) to create coproporphyrinogen III, without requiring any prosthetic groups or cofactors. This reaction...; cd00717]	[order(32..37,42,46,51,78..84,96,101,149,159,165,212,][order(33,37,82,159,214,334)]	[other][active]	[substrate binding site [chemical binding]][]				1	NP_610501.1	42	NP_610501.1	uroporphyrinogen decarboxylase [Drosophila melanogaster]	X	X	X	X	X	X	X	1	4	4	0	4	6.74	1.637e-05	1	6	6	0	6	6.74	2.846e-05	2	11
41	0	0	7.7e-05	1	1.5e-05	1	0	0	MCTS1	Dmel_CG5941	X		[4..81][18..177][69..173]	[MCT1_N][Tma20][PUA]	[N-terminal domain of multiple copies T cell malignancies 1 and related proteins; cd11609][Predicted ribosome-associated RNA-binding protein Tma20, contains PUA domain [Translation, ribosomal structure and biogenesis]; COG2016][PUA domain; cl00607]	[order(32..33,72,74,78..81)]	[other]	[PUA domain interface [polypeptide binding]]				1	NP_001245541.1	43	NP_001245541.1	malignant T cell amplified sequence 1, isoform B [Drosophila melanogaster]	X	X	X	X	X	X	X	X	X	X	X	X	X	X	X	X	X	X	X	X	X	2	7
42	9e-06	2	1.1e-05	2	7e-06	2	1.5e-05	1	rad50	Dmel_CG6339	2R	3.6.1.3	[2..1295][4..>173][668..720][<1203..1302]	[rad50][ABC_Rad50][Rad50_zn_hook][ABC_Rad50]	[rad50; TIGR00606][ATP-binding cassette domain of Rad50; cd03240][Rad50 zinc hook motif; pfam04423][ATP-binding cassette domain of Rad50; cd03240]	[36..43][order(39..40,42..44,165)][162..165][1208..1217][1234..1239][1242..1245][1272..1278]	[other][other][other][other][other][other][other]	[Walker A/P-loop][ATP binding site [chemical binding]][Q-loop/lid][ABC transporter signature motif][Walker B][D-loop][H-loop/switch region]				2	NP_001246461.1;NP_726199.3	44	NP_001246461.1	1 genes:rad50.NP_001246461.1:rad50, isoform E [Drosophila melanogaster] ;NP_726199.3:rad50, isoform D [Drosophila melanogaster] ;	1	2	2	0	2	0.91	3.69e-06	6	13	13	0	13	7.44	1.437e-05	3	3	3	0	3	3.49	3.84e-06	5	12
43	0.001774	2	0.002559	2	0.002354	2	0.002767	2	Fib	Dmel_CG9888	2R	2.1.1.-	[109..344]	[PTZ00146]	[fibrillarin; Provisional]							1	NP_523817.1	45	NP_523817.1	fibrillarin [Drosophila melanogaster]	11	359	359	0	359	32.27	0.00254054	13	238	238	0	238	50.29	0.00100817	18	463	463	0	463	65.99	0.00227252	20	487
44	9.6e-05	2	0.000189	2	0.000114	2	8.7e-05	2	tud	Dmel_CG9450	2R		[409..524][459..505][595..707][645..686][1015..1132][1062..1119][1309..1425][1359..1406][1620..1727][1666..1711][1794..1906][1843..1886][1980..2089][2028..2069][2162..2277][2217..2255][2346..2458][2396..2437]	[TUDOR][TUDOR][TUDOR][TUDOR][TUDOR][TUDOR][TUDOR][TUDOR][TUDOR][TUDOR][TUDOR][TUDOR][TUDOR][TUDOR][TUDOR][TUDOR][TUDOR][TUDOR]	[Tudor domain; pfam00567][Tudor domains are found in many eukaryotic organisms and have been implicated in protein-protein interactions in which methylated protein substrates bind to these domains. For example, the Tudor domain of Survival of Motor Neuron (SMN) binds to...; cd04508][Tudor domain; pfam00567][Tudor domains are found in many eukaryotic organisms and have been implicated in protein-p…	[order(466,471,473,491,494)][order(652,655,657,674,677)][order(1366,1370,1372,1392,1395)][order(1673,1678,1680,1696,1699)][order(1850,1855,1857,1876,1879)][order(2034,2039,2041,2060,2063)][order(2219,2225,2227,2247,2250)][order(2403,2408,2410,2429,2432)]	[other][other][other][other][other][other][other][other]	[dimethylated arginine/lysine binding site [chemical binding]][dimethylated arginine/lysine binding site [chemical binding]][dimethylated arginine/lysine binding site [chemical binding]][dimethylated arginine/lysine binding site [chemical binding]][dimethylated arginine/lysine binding site [chemical binding]][dimethylated arginine/lysine binding site [chemical binding]][dimethylated arginine/lysi…				1	NP_476773.1	46	NP_476773.1	tudor, isoform A [Drosophila melanogaster]	26	72	72	0	72	12.21	6.969e-05	49	210	210	0	210	29.7	0.00012167	44	194	194	0	194	29.74	0.00013024	64	311
45	6.3e-05	2	2.8e-05	2	3.3e-05	2	2.8e-05	2	trol	Dmel_CG33950	X		[407..440][492..524][534..568][573..608][618..651][657..687][688..722][728..762][780..857][780..841][875..909][915..949][958..992][1002..1085][1010..1085][1184..1300][1371..1425][1548..1673][<1686..1712][1720..1769][<1806..1836][1899..2021][2124..2207][2133..2193][2215..2301][2234..2300][2314..2384][2318..2386][2413..2497][2420..2494][2510..2588][2522..2589][2591..2679][2611..2676][2807..2883][28…	[LDLa][LDLa][LDLa][LDLa][LDLa][LDLa][LDLa][LDLa][IG_like][Ig][LDLa][LDLa][LDLa][IG_like][Ig_Perlecan_D2_like][Laminin_B][EGF_Lam][Laminin_B][EGF_Lam][EGF_Lam][EGF_Lam][Laminin_B][Ig_2][IGc2][Ig][IG_like][Ig_3][IG][Ig][IG_like][IG][Ig][I-set][Ig][Ig_2][IG_like][Ig][IG_like][Ig][IG_like][IGc2][Ig][LamG][EGF_CA][LamG][EGF_CA][LamG]	[Low Density Lipoprotein Receptor Class A domain, a cysteine-rich repeat that plays a central role in mammalian cholesterol metabolism; the receptor protein binds LDL and transports it into cells by endocytosis; 7 successive cysteine-rich repeats of about...; cd00112][Low Density Lipoprotein Receptor Class A domain, a cysteine-rich repeat that plays a central role in mammalian cholesterol metabol…	[order(412,419,430..431)][order(423,426,430,436..437)][433..437][order(497,505,516..517)][order(509,512,516,522..523)][519..523][order(540,548,559..560)][order(552,555,559,565..566)][562..566][order(578,587,598..599)][order(591,594,598,604..605)][601..605][order(623,630,641..642)][order(634,637,641,647..648)][644..648][order(658,666,677..678)][order(670,673,677,683..684)][680..684][order(693,701,…	[other][other][other][other][other][other][other][other][other][other][other][other][other][other][other][other][other][other][other][other][other][other][other][other][other][other][other][other][other][other][other][other][other][other][other][other][other]	[putative binding surface][calcium-binding site [ion binding]][D-X-S-D-E motif][putative binding surface][calcium-binding site [ion binding]][D-X-S-D-E motif][putative binding surface][calcium-binding site [ion binding]][D-X-S-D-E motif][putative binding surface][calcium-binding site [ion binding]][D-X-S-D-E motif][putative binding surface][calcium-binding site [ion binding]][D-X-S-D-E motif][put…				1	NP_001027035.3	47	NP_001027035.3	terribly reduced optic lobes, isoform AO [Drosophila melanogaster]	78	1659	0	1659	149.331	25.44	9.352e-05	105	1234	0	1234	88.0972	40.34	3.303e-05	130	1713	0	1713	124.364	46.31	5.402e-05	127	2281
46	0	0	9e-06	2	1.1e-05	1	0	0	Irk1	Dmel_CG44159	3R		[33..364]	[Ion_trans_2]	[Ion channel; cl21560]							1	NP_001189270.1	48	NP_001189270.1	inwardly rectifying potassium channel 1, isoform E [Drosophila melanogaster]	X	X	X	X	X	X	X	X	X	X	X	X	X	X	1	2	2	0	2	1.3	6.25e-06	2	3
47	0	0	2.7e-05	1	2.5e-05	1	3e-05	1	mRpL28	Dmel_CG3782	2L											1	NP_001260063.1	49	NP_001260063.1	mitochondrial ribosomal protein L28, isoform B [Drosophila melanogaster]	X	X	X	X	X	X	X	X	X	X	X	X	X	X	X	X	X	X	X	X	X	1	4
48	7e-06	1	0	0	4e-06	2	0	0	SNF4Agamma	Dmel_CG17299	3R	2.7.11.-	[355..483][437..555][511..629][511..627]	[CBS_pair_5][CBS][CBS_pair_28][CBS]	[The CBS domain, named after human CBS, is a small domain originally identified in cystathionine beta-synthase and is subsequently found in a wide range of different proteins. CBS domains usually occur in tandem repeats. They associate to form a so-called...; cd04618][CBS domain [Signal transduction mechanisms]; COG0517][The CBS domain, named after human CBS, is a small domain originally identifi…							1	NP_732601.1	50	NP_732601.1	SNF4/AMP-activated protein kinase gamma subunit, isoform G [Drosophila melanogaster]	X	X	X	X	X	X	X	1	4	4	0	4	1.35	7.16e-06	X	X	X	X	X	X	X	X	X
49	0	0	0	0	3.1e-05	1	3e-05	1	Vha36-1	Dmel_CG8186	2R	3.6.1.3;3.6.3.14	[17..208]	[ATP-synt_D]	[ATP synthase subunit D; pfam01813]							1	NP_651987.1	51	NP_651987.1	vacuolar H[+] ATPase 36kD subunit 1 [Drosophila melanogaster]	X	X	X	X	X	X	X	X	X	X	X	X	X	X	X	X	X	X	X	X	X	X	X
50	5e-06	1	1.3e-05	1	5e-06	2	5e-06	1	wdb													1	NP_001368946.1	52	NP_001368946.1	widerborst, isoform H [Drosophila melanogaster]	X	X	X	X	X	X	X	3	3	2	1	2.22222	5.92	4.57e-06	X	X	X	X	X	X	X	3	6
51	0	0	0	0	0	0	5e-06	1	Galphai	Dmel_CG10060	3L		[14..353][35..349]	[G_alpha][G-alpha]	[G protein alpha subunit; smart00275][Alpha subunit of G proteins (guanine nucleotide binding); cd00066]	[order(41,46..48,182,201,204,270..271,273,326..327)][41..48][order(42..44,72,76,80,83,86..87,105,108,150,179,204,212,][177..185][182][order(183,185,187,198,200,204..206,208,211..212,214..217)][order(185,210,213..214,217)][201..204][202..218][270..273][order(318..329,331..334)][326..328]	[other][other][other][other][other][other][other][other][other][other][other][other]	[GTP/Mg2+ binding site [chemical binding]][G1 box][GoLoco binding site][Switch I region][G2 box][beta - gamma complex interaction site [polypeptide binding]][adenylyl cyclase interaction site [polypeptide binding]][G3 box][Switch II region][G4 box][putative receptor binding site][G5 box]				1	NP_477502.1	53	NP_477502.1	G protein alpha i subunit [Drosophila melanogaster]	X	X	X	X	X	X	X	X	X	X	X	X	X	X	X	X	X	X	X	X	X	X	X
52	0	0	6e-06	1	8e-06	1	6e-06	1	su(Hw)	Dmel_CG8573	3R		[292..313][<312..517][321..340][350..368][382..402][415..435][428..451][443..463][455..479][<467..620][471..490][484..508][499..519][525..545][555..572][598..615]	[C2H2 Zn finger][COG5048][C2H2 Zn finger][C2H2 Zn finger][C2H2 Zn finger][C2H2 Zn finger][zf-H2C2_2][C2H2 Zn finger][zf-H2C2_2][COG5048][C2H2 Zn finger][zf-H2C2_2][C2H2 Zn finger][C2H2 Zn finger][C2H2 Zn finger][C2H2 Zn finger]	[C2H2 Zn finger [structural motif]][FOG: Zn-finger [General function prediction only]][C2H2 Zn finger [structural motif]][C2H2 Zn finger [structural motif]][C2H2 Zn finger [structural motif]][C2H2 Zn finger [structural motif]][Zinc-finger double domain; pfam13465][C2H2 Zn finger [structural motif]][Zinc-finger double domain; pfam13465][FOG: Zn-finger [General function prediction only]][C2H2 Zn fi…	[order(292,295,308,313)][order(297,299,301,303..304,307..308,312,326,328,332..333,][order(321,324,337,341)][order(382,385,398,402)][order(415,418,431,435)][order(443,446,459,463)][order(448,450,452,454..455,458..459,462,476,478,482..483,][order(471,474,487,491)][order(499,502,515,519)][order(525,528,541,545)]	[other][other][other][other][other][other][other][other][other][other]	[Zn binding site [ion binding]][putative nucleic acid binding site [nucleotide binding]][Zn binding site [ion binding]][Zn binding site [ion binding]][Zn binding site [ion binding]][Zn binding site [ion binding]][putative nucleic acid binding site [nucleotide binding]][Zn binding site [ion binding]][Zn binding site [ion binding]][Zn binding site [ion binding]]				1	NP_001247098.1	54	NP_001247098.1	suppressor of hairy wing, isoform C [Drosophila melanogaster]	X	X	X	X	X	X	X	X	X	X	X	X	X	X	X	X	X	X	X	X	X	1	3
53	1.8e-05	1	8.6e-05	2	8e-05	2	4.7e-05	1	Ufd1-like	Dmel_CG6233	3L		[4..316][17..191]	[UFD1][UFD1]	[Ubiquitin fusion-degradation protein [Posttranslational modification, protein turnover, chaperones]; COG5140][Ubiquitin fusion degradation protein UFD1; pfam03152]							1	NP_524023.1	55	NP_524023.1	ubiquitin fusion-degradation 1-like [Drosophila melanogaster]	X	X	X	X	X	X	X	2	4	4	0	4	7.28	1.845e-05	3	6	6	0	6	10.76	3.206e-05	5	22
54	2.1e-05	1	0.00016	2	6.2e-05	2	0.000104	1	twin	Dmel_CG31137	3R		[74..130][75..114][76..98][97..133][99..121][122..144][145..156][209..550]	[LRR_8][LRR_4][leucine-rich repeat][LRR_4][leucine-rich repeat][leucine-rich repeat][leucine-rich repeat][Deadenylase_CCR4]	[Leucine rich repeat; pfam13855][Leucine Rich repeats (2 copies); pfam12799][leucine-rich repeat [structural motif]][Leucine Rich repeats (2 copies); pfam12799][leucine-rich repeat [structural motif]][leucine-rich repeat [structural motif]][leucine-rich repeat [structural motif]][C-terminal deadenylase domain of CCR4 and related domains; cd09097]	[order(213,258,376,379,381,387,427,429,431,491,496,][order(213,258,376,379,381,387,427,429,431,491,496,500,541)][order(213,258,376,427,429,501,540..541)][order(213,258,540)][order(376,429,541)][order(427,429,541)]	[active][other][active][other][other][other]	[][poly(A) RNA binding site [nucleotide binding]][putative catalytic site [active]][Mg binding site A [ion binding]][putative phosphate binding site [ion binding]][Mg binding site B [ion binding]]				3	NP_732964.1;NP_732965.1;NP_732967.1	56	NP_732964.1	1 genes:twin.NP_732964.1:twin, isoform C [Drosophila melanogaster] ;NP_732965.1:twin, isoform A [Drosophila melanogaster] ;NP_732967.1:twin, isoform B [Drosophila melanogaster] ;	X	X	X	X	X	X	X	3	8	8	0	8	9.88	2.056e-05	2	3	3	0	3	7.41	8.93e-06	11	88
55	3e-06	2	1e-05	1	1.4e-05	1	1.2e-05	1	Cpsf160	Dmel_CG10110	2R		[1..1418][<441..602][1051..1384]	[SFT1][MMS1_N][CPSF_A]	[Pre-mRNA cleavage and polyadenylation specificity factor [RNA processing and modification]; COG5161][Mono-functional DNA-alkylating methyl methanesulfonate N-term; pfam10433][CPSF A subunit region; pfam03178]							2	NP_725397.1;NP_995833.1	57	NP_725397.1	1 genes:Cpsf160.NP_725397.1:cleavage and polyadenylation specificity factor 160, isoform B [Drosophila melanogaster] ;NP_995833.1:cleavage and polyadenylation specificity factor 160, isoform A [Drosophila melanogaster] ;	2	2	2	0	2	1.9	3.43e-06	1	3	3	0	3	1.13	3.08e-06	X	X	X	X	X	X	X	3	7
56	0	0	8e-06	2	4e-06	1	6e-06	2	Raf	Dmel_CG2845	X	2.7.11.-	[142..212][223..268][431..684][435..687]	[Raf_RBD][C1][Pkinase][STKc_Raf]	[Ubiquitin domain of Raf serine/threonine kinases; cd01816][Protein kinase C conserved region 1 (C1) . Cysteine-rich zinc binding domain. Some members of this domain family bind phorbol esters and diacylglycerol, some are reported to bind RasGTP. May occur in tandem arrangement. Diacylglycerol (DAG) is a second...; cd00029][Protein kinase domain; pfam00069][Catalytic domain of the Serine/Threonin…	[order(144,149,151..154,156,169,173..175)][order(223,236,239,249,252,257,260,268)][order(233,235)][order(435..439,443,453,455,486,501..504,508,510,548,550,][order(435..439,443,453,455,486,501..504,508,548,550,][order(439,508,510,548,550,552,569,587..590)][order(447,449..450,477..483,487..489,534,537..538,][order(565..578,584..590)]	[other][other][other][active][other][other][other][other]	[RafRBD - Ras interaction site [polypeptide binding]][zinc binding sites [ion binding]][putative RAS interaction site [polypeptide binding]][][ATP binding site [chemical binding]][polypeptide substrate binding site [polypeptide binding]][dimer interface [polypeptide binding]][activation loop (A-loop)]				1	NP_001096867.3	58	NP_001096867.3	Raf oncogene, isoform E [Drosophila melanogaster]	X	X	X	X	X	X	X	X	X	X	X	X	X	X	2	3	3	0	3	2.98	6.85e-06	2	3
57	0	0	0	0	0	0	1e-05	1	CG2091	Dmel_CG2091	3R	3.-.-.-	[16..124][17..307][154..260]	[DcpS][COG5075][DcpS_C]	[Scavenger mRNA decapping enzyme (DcpS) N-terminal; pfam05652][Uncharacterized conserved protein [Function unknown]][Scavenger mRNA decapping enzyme C-term binding; pfam11969]	[order(198,246,253,257,259)][order(255,257,259..260)][257]	[active][other][active]	[nucleotide binding site/active site [active]][HIT family signature motif][catalytic residue [active]]				1	NP_649582.1	60	NP_649582.1	uncharacterized protein Dmel_CG2091 [Drosophila melanogaster]	X	X	X	X	X	X	X	X	X	X	X	X	X	X	X	X	X	X	X	X	X	X	X
58	7e-06	1	0	0	3e-06	1	0	0	Rab3-GAP	Dmel_CG7061	2L		[29..430][708..1320]	[RAB3GAP2_N][RAB3GAP2_C]	[Rab3 GTPase-activating protein regulatory subunit N-terminus; pfam14655][Rab3 GTPase-activating protein regulatory subunit C-terminus; pfam14656]							2	NP_609544.2;NP_723718.2	61	NP_609544.2	1 genes:Rab3-GAP.NP_609544.2:Rab3 GTPase activating protein, isoform A [Drosophila melanogaster] ;NP_723718.2:Rab3 GTPase activating protein, isoform B [Drosophila melanogaster] ;	X	X	X	X	X	X	X	1	6	6	0	6	1.42	6.52e-06	X	X	X	X	X	X	X	X	X
59	3e-06	2	2e-06	1	1e-06	1	0	0	dom	Dmel_CG9696	2R	3.6.1.3	[543..614][<690..913][952..1238][969..1108][1686..1814]	[HSA][SGT1][SNF2_N][DEXDc][HELICc]	[domain in helicases and associated with SANT domains; smart00573][SGT1 protein; pfam07093][SNF2 family N-terminal domain; pfam00176][DEAD-like helicases superfamily. A diverse family of proteins involved in ATP-dependent RNA or DNA unwinding. This domain contains the ATP-binding region; cd00046][Helicase superfamily c-terminal domain; associated with DEXDc-, DEAD-, and DEAH-box proteins, yeast i…	[977..981][1077..1080][order(1717..1720,1740..1741,1768..1770)][order(1776,1797,1801,1804)]	[other][other][other][other]	[ATP binding site [chemical binding]][putative Mg++ binding site [ion binding]][nucleotide binding region [chemical binding]][ATP-binding site [chemical binding]]				1	NP_001286676.1	62	NP_001286676.1	domino, isoform G [Drosophila melanogaster]	1	3	0	3	1.5	0.56	1.13e-06	3	11	1	10	11	1.64	4.96e-06	X	X	X	X	X	X	X	3	6
60	1.1e-05	1	0	0	0	0	0	0	CG6404	Dmel_CG6404	3L		[152..349]	[60KD_IMP]	[60Kd inner membrane protein; pfam02096]							1	NP_648417.1	63	NP_648417.1	OXA1L mitochondrial inner membrane protein, isoform B [Drosophila melanogaster]	1	2	2	0	2	3.17	1.104e-05	X	X	X	X	X	X	X	X	X	X	X	X	X	X	X	X
61	3.7e-05	1	6.5e-05	2	0.000213	1	1.6e-05	1	Prx3	Dmel_CG5826	3R	1.11.1.-;1.11.1.7	[40..233][42..212][195..232]	[AhpC][PRX_Typ2cys][1-cysPrx_C]	[Alkyl hydroperoxide reductase subunit AhpC (peroxiredoxin) [Defense mechanisms]; COG0450][Peroxiredoxin (PRX) family, Typical 2-Cys PRX subfamily; PRXs are thiol-specific antioxidant (TSA) proteins, which confer a protective role in cells through its peroxidase activity by reducing hydrogen peroxide, peroxynitrite, and organic hydroperoxides; cd03015][C-terminal domain of 1-Cys peroxiredoxin; pf…	[order(42,83..84,87,150,160,173..175,177..179,183..184,191,][order(81,115..116,141,143,155)][order(82,85,161)][order(85,206)]	[other][other][active][active]	[dimer interface [polypeptide binding]][decamer (pentamer of dimers) interface [polypeptide binding]][catalytic triad [active]][peroxidatic and resolving cysteines [active]]				1	NP_524387.1	64	NP_524387.1	peroxiredoxin 3 [Drosophila melanogaster]	X	X	X	X	X	X	X	3	6	6	0	6	25.21	3.736e-05	1	5	5	0	5	14.53	3.608e-05	2	11
62	0.000288	2	4.9e-05	2	7.7e-05	2	0.000121	2	CG15717	Dmel_CG15717	X	1.-.-.-	[38..250]	[DUF1487]	[Protein of unknown function (DUF1487); pfam07368]							1	NP_001285186.1	65	NP_001285186.1	uncharacterized protein Dmel_CG15717, isoform C [Drosophila melanogaster]	5	47	47	0	47	21.03	0.00045403	3	21	21	0	21	17.46	0.00012143	2	5	5	0	5	17.86	3.35e-05	4	8
63	0	0	0	0	0	0	0	0	CG30377	Dmel_CG30377	2R											1	NP_001286171.1	66	NP_001286171.1	uncharacterized protein Dmel_CG30377, isoform B [Drosophila melanogaster]	X	X	X	X	X	X	X	X	X	X	X	X	X	X	X	X	X	X	X	X	X	X	X
65	7e-06	1	1.5e-05	2	5e-06	2	9e-06	1	l(1)G0007	Dmel_CG32604	X	3.6.1.3	[529..715][551..689][722..870][924..1014][1048..1150]	[DEXDc][DEXDc][HELICc][HA2][OB_NTP_bind]	[DEAD-like helicases superfamily; smart00487][DEAD-like helicases superfamily. A diverse family of proteins involved in ATP-dependent RNA or DNA unwinding. This domain contains the ATP-binding region; cd00046][Helicase superfamily c-terminal domain; associated with DEXDc-, DEAD-, and DEAH-box proteins, yeast initiation factor 4A, Ski2p, and Hepatitis C virus NS3 helicases; this domain is found in…	[560..564][654..657][order(750..753,781..782,807..809)][order(824,854,858,861)]	[other][other][other][other]	[ATP binding site [chemical binding]][putative Mg++ binding site [ion binding]][nucleotide binding region [chemical binding]][ATP-binding site [chemical binding]]				1	NP_572947.1	68	NP_572947.1	pre-mRNA processing factor 16, isoform A [Drosophila melanogaster]	X	X	X	X	X	X	X	3	7	5	2	6	3.93	7.15e-06	3	7	7	0	7	5.24	9.67e-06	5	13
66	0	0	4e-06	1	0	0	4e-06	1	CG12964	Dmel_CG12964	2R											1	NP_001286460.1	69	NP_001286460.1	uncharacterized protein Dmel_CG12964, isoform C [Drosophila melanogaster]	X	X	X	X	X	X	X	X	X	X	X	X	X	X	X	X	X	X	X	X	X	1	2
67	0	0	3e-05	2	6.3e-05	1	7.5e-05	1	Ef1alpha100E	Dmel_CG1873	3R		[1..450][9..239][242..332][335..438]	[PTZ00141][EF1_alpha][EF1_alpha_II][EF1_alpha_III]	[elongation factor 1- alpha; Provisional][Elongation Factor 1-alpha (EF1-alpha) protein family; cd01883][EF1_alpha_II: this family represents the domain II of elongation factor 1-alpha (EF-1a) that is found in archaea and all eukaryotic lineages. EF-1A is very abundant in the cytosol, where it is involved in the GTP-dependent binding of aminoacyl-tRNAs to...; cd03693][Domain III of EF-1; cd03705]	[14..21][order(15,17,21..22,25,28..29,76..77,95..96,119..120,169,][order(17,19..22,153..154,156,194..196)][order(21,64,67..68,70,72,74..76,78,89,91,93..95,97,100)][66..76][72][91..94][93..111][153..156][194..196][order(349..352,355..356,360,362,371,392..393,395,427..430)][order(351..352,355..357,369,392..393,408,429..430)][430]	[other][other][other][other][other][other][other][other][other][other][other][other][other]	[G1 box][putative GEF interaction site [polypeptide binding]][GTP/Mg2+ binding site [chemical binding]][EF1Balpha binding site [polypeptide binding]][Switch I region][G2 box][G3 box][Switch II region][G4 box][G5 box][RF1 interface [polypeptide binding]][pelota interface [polypeptide binding]][heterodimer interface [polypeptide binding]]				1	NP_524611.1	70	NP_524611.1	eukaryotic translation elongation factor 1 alpha 2, isoform A [Drosophila melanogaster]	12	332	0	332	0	24.46	X	13	11277	0	11277	0	34.2	X	20	1481	1	1480	1.06255	48.27	3.88e-06	17	10211
68	1e-05	1	9e-06	1	0	0	1.6e-05	1	Rb97D	Dmel_CG6354	3R		[33..110][33..103][124..196][124..185]	[RRM1_hnRNPA_like][RRM][RRM2_hnRNPA_like][RRM]	[RNA recognition motif 1 in heterogeneous nuclear ribonucleoprotein A subfamily; cd12578][RNA recognition motif; smart00360][RNA recognition motif 2 in heterogeneous nuclear ribonucleoprotein A subfamily; cd12328][RNA recognition motif; smart00360]	[order(33,35,37..38,60,62,64,73..75,77,100,103,105..110)]	[DNA binding]	[DNA binding site [nucleotide binding]]				3	NP_001014671.1;NP_001014673.1;NP_001014675.1	71	NP_001014671.1	1 genes:Rb97D.NP_001014671.1:ribonuclear protein at 97D, isoform I [Drosophila melanogaster] ;NP_001014673.1:ribonuclear protein at 97D, isoform G [Drosophila melanogaster] ;NP_001014675.1:ribonuclear protein at 97D, isoform E [Drosophila melanogaster] ;	1	2	2	0	2	2.55	1.034e-05	X	X	X	X	X	X	X	X	X	X	X	X	X	X	2	2
69	0	0	1.5e-05	1	2.9e-05	1	2.8e-05	1	CG10754	Dmel_CG10754	3L		[1..214][52..85][100..214]	[PRP11][ZnF_U1][CactinC_cactus]	[Splicing factor 3a, subunit 2 [RNA processing and modification]; COG5246][U1-like zinc finger; smart00451][Cactus-binding C-terminus of cactin protein; cl10717]							1	NP_648603.1	72	NP_648603.1	splicing factor 3a subunit 2 [Drosophila melanogaster]	X	X	X	X	X	X	X	X	X	X	X	X	X	X	X	X	X	X	X	X	X	1	2
70	6.2e-05	2	0.000102	2	0.000199	2	0.000114	2	CG32164	Dmel_CG32164	3L		[29..90]	[IBN_N]	[Importin-beta N-terminal domain; smart00913]							2	NP_001261957.1;NP_730184.1	73	NP_001261957.1	1 genes:Arts.NP_001261957.1:artemis, isoform B [Drosophila melanogaster] ;NP_730184.1:artemis, isoform A [Drosophila melanogaster] ;	2	4	4	0	4	2.31	9.02e-06	19	85	85	0	85	32.41	0.00011469	9	41	41	0	41	15.19	6.41e-05	16	75
71	6.1e-05	1	6.2e-05	2	0.000134	1	0.000156	1	Bka	Dmel_CG4539	2L		[58..192]	[PIN_Fcf1]	[PIN domain of rRNA-processing protein, Fcf1 (Utp24, YDR339C), and other eukaryotic homologs; cd09864]	[order(75,112,146,164)]	[active]	[putative active site [active]]				1	NP_524867.2	74	NP_524867.2	bekka [Drosophila melanogaster]	3	5	5	0	5	14	6.086e-05	X	X	X	X	X	X	X	2	4	4	0	4	11.5	3.377e-05	3	9
72	0	0	3.4e-05	2	0	0	4.5e-05	1	SkpA	Dmel_CG16983	X		[1..162][1..111][86..161]	[SKP1][Skp1][Skp1]	[SCF ubiquitin ligase, SKP1 component [Posttranslational modification, protein turnover, chaperones]; COG5201][Found in Skp1 protein family; smart00512][Skp1 family, dimerization domain; pfam01466]							1	NP_001033818.1	75	NP_001033818.1	SKP1-related A, isoform H [Drosophila melanogaster]	X	X	X	X	X	X	X	X	X	X	X	X	X	X	1	3	3	0	3	17.28	3.127e-05	1	3
73	0	0	0	0	1.5e-05	1	0	0	CG4603	Dmel_CG4603	3L		[5..80][10..80][156..268]	[UBQ][UBQ][OTU]	[Ubiquitin homologues; smart00213][Ubiquitin-like proteins; cl00155][OTU-like cysteine protease; pfam02338]							2	NP_001261435.1;NP_001261436.1	76	NP_001261435.1	1 genes:CG4603.NP_001261435.1:Yod1 deubiquitinase, isoform B [Drosophila melanogaster] ;NP_001261436.1:Yod1 deubiquitinase, isoform C [Drosophila melanogaster] ;	X	X	X	X	X	X	X	X	X	X	X	X	X	X	X	X	X	X	X	X	X	X	X
74	0	0	1.3e-05	1	1.2e-05	1	0	0	CG14618	Dmel_CG14618	X	2.1.1.-	[104..271]	[tRNA_m1G_MT]	[tRNA (Guanine-1)-methyltransferase; pfam01746]							1	NP_608464.1	77	NP_608464.1	uncharacterized protein Dmel_CG14618 [Drosophila melanogaster]	X	X	X	X	X	X	X	X	X	X	X	X	X	X	X	X	X	X	X	X	X	1	2
75	0.000768	2	0.000936	2	0.000482	2	0.000593	2	Non1	Dmel_CG8801	2R		[5..341][169..341][396..448]	[Nog1][NOG][NOGCT]	[GTP-binding protein, GTP1/Obg family [General function prediction only]; COG1084][Nucleolar GTP-binding protein (NOG); cd01897][NOGCT (NUC087) domain; pfam08155]	[175..182][order(178,180..183,289..290,292,322..324)][191..205][202][221..224][224..247][289..292][322..324]	[other][other][other][other][other][other][other][other]	[G1 box][GTP/Mg2+ binding site [chemical binding]][Switch I region][G2 box][G3 box][Switch II region][G4 box][G5 box]				1	NP_001286247.1	78	NP_001286247.1	putative nucleolar protein 1, isoform B [Drosophila melanogaster]	31	327	327	0	327	38.04	0.00122093	22	141	141	0	141	40.95	0.00031513	30	373	373	0	373	43.4	0.00096593	30	294
76	1.1e-05	1	0	0	8e-06	1	1.4e-05	1	Cdc6	Dmel_CG5971	3L		[266..623][268..430][557..640]	[TIGR02928][AAA][Cdc6_C]	[orc1/cdc6 family replication initiation protein][The AAA+ (ATPases Associated with a wide variety of cellular Activities) superfamily represents an ancient group of ATPases belonging to the ASCE (for additional strand, catalytic E) division of the P-loop NTPase fold. The ASCE division also includes ABC; cd00009][Winged-helix domain of essential DNA replication protein Cell division control prote…	[297..304][order(298..305,376,410)][order(371..373,375..377)][421][order(582,603..604,622,624,628..630)]	[other][other][other][other][DNA binding]	[Walker A motif][ATP binding site [chemical binding]][Walker B motif][arginine finger][DNA binding site [nucleotide binding]]				1	NP_648247.1	79	NP_648247.1	Cdc6 [Drosophila melanogaster]	X	X	X	X	X	X	X	1	5	5	0	5	1.81	1.101e-05	X	X	X	X	X	X	X	X	X
77	9.2e-05	2	0.000121	2	0.000246	2	0.000256	2	Rab1	Dmel_CG3320	3R		[10..175][13..174]	[Rab1_Ypt1][Ras]	[Rab GTPase family 1 includes the yeast homolog Ypt1; cd01869][Ras family; pfam00071]	[10..13][18..25][order(19,21..26,36,124..125,127,154..156)][order(26..37,40..42)][order(36,41..49)][order(41,45..52,59,61)][43][order(44,46..48,63,65,72..73,76,80,82..85,172)][order(44..45,47,65..66,73,75,77..79,82)][44..48][61..65][66..69][order(69,71..81)][72..77][80..84][89..94][115..121][124..127][154..156][170..175]	[other][other][other][other][other][other][other][other][other][other][other][other][other][other][other][other][other][other][other][other]	[Rab subfamily motif 1 (RabSF1)][G1 box][GTP/Mg2+ binding site [chemical binding]][Rab subfamily motif 2 (RabSF2)][Switch I region][putative GEF interaction site [polypeptide binding]][G2 box][putative effector interaction site][GDI interaction site][Rab family motif 1 (RabF1)][Rab family motif 2 (RabF2)][G3 box][Switch II region][Rab family motif 3 (RabF3)][Rab family motif 4 (RabF4)][Rab family…				1	NP_732610.1	80	NP_732610.1	Rab1 [Drosophila melanogaster]	2	3	3	0	3	14.63	3.563e-05	7	21	21	0	21	51.71	0.00014927	4	14	14	0	14	26.83	0.00011531	5	13
78	0.000365	2	0.000748	2	0.000621	2	0.000449	2	RpLP0	Dmel_CG7490	3L	4.2.99.18	[1..275][8..182][231..>282]	[PTZ00135][Ribosomal_P0_L10e][Ribosomal_60s]	[60S acidic ribosomal protein P0; Provisional][Ribosomal protein L10 family, P0 and L10e subfamily; composed of eukaryotic 60S ribosomal protein P0 and the archaeal P0 homolog, L10e. P0 or L10e forms a tight complex with multiple copies of the small acidic protein L12(e). This complex forms a stalk...; cd05795][60s Acidic ribosomal protein; pfam00428]	[order(10..11,14,57..60,63)][order(96,116,120,139,142..143,146..147,149..152,170..172,]	[other][other]	[23S rRNA interface [nucleotide binding]][putative Interface with L7/L12 ribosomal proteins [polypeptide binding]]				1	NP_001262202.1	81	NP_001262202.1	ribosomal protein LP0, isoform B [Drosophila melanogaster]	1	19	19	0	19	3.47	0.00014591	13	127	127	0	127	54.26	0.00058379	14	125	125	0	125	38.49	0.00066579	20	131
79	0	0	0	0	1e-05	1	0	0	Indy	Dmel_CG3979	3L		[50..527][52..527]	[SLC13_permease][dass]	[Permease SLC13 (solute carrier 13). The sodium/dicarboxylate cotransporter NaDC-1 has been shown to translocate Krebs cycle intermediates such as succinate, citrate, and alpha-ketoglutarate across plasma membranes rabbit, human, and rat kidney. It is...; cd01115][anion transporter; TIGR00785]	[order(57..60,67..80,95..112,136..152,154..171,175..176,]	[other]	[transmembrane helices]				2	NP_001163465.1;NP_730363.2	82	NP_001163465.1	1 genes:Indy.NP_001163465.1:I'm not dead yet, isoform D [Drosophila melanogaster] ;NP_730363.2:I'm not dead yet, isoform B [Drosophila melanogaster] ;	X	X	X	X	X	X	X	X	X	X	X	X	X	X	X	X	X	X	X	X	X	X	X
80	0	0	6e-06	1	6e-06	2	1.5e-05	1	Ide	Dmel_CG5517	3L	3.4.24.-	[25..952][47..185][211..386][680..863]	[Ptr][Peptidase_M16][Peptidase_M16_C][Peptidase_M16_C]	[Secreted/periplasmic Zn-dependent peptidases, insulinase-like [Posttranslational modification, protein turnover, chaperones]; COG1025][Insulinase (Peptidase family M16); pfam00675][Peptidase M16 inactive domain; pfam05193][Peptidase M16 inactive domain; pfam05193]							1	NP_524182.3	83	NP_524182.3	insulin degrading metalloproteinase [Drosophila melanogaster]	X	X	X	X	X	X	X	X	X	X	X	X	X	X	X	X	X	X	X	X	X	2	3
81	2.4e-05	1	1.2e-05	2	1.3e-05	1	0	0	CG10424	Dmel_CG10424	3L	4.2.1.-;4.2.1.93	[28..287]	[YXKO-related]	[B.subtilis YXKO protein of unknown function and related proteins. Based on the conservation of the ATP binding site, the substrate binding site and the Mg2+binding site and structural homology this group is a member of the ribokinase-like superfamily; cd01171]	[order(52,226,229)][order(167,198,227..228,231,263)]	[other][other]	[putative substrate binding site [chemical binding]][putative ATP binding site [chemical binding]]				1	NP_649090.1	84	NP_649090.1	NAD(P)HX dehydratase [Drosophila melanogaster]	X	X	X	X	X	X	X	1	5	5	0	5	8.33	2.429e-05	1	2	2	0	2	8.33	1.126e-05	2	2
82	2e-05	1	3.3e-05	2	2.5e-05	2	4.1e-05	1	CG2614	Dmel_CG2614	2L	2.1.1.-	[51..157][479..584]	[AdoMet_MTases][AdoMet_MTases]	[S-adenosylmethionine-dependent methyltransferases (SAM or AdoMet-MTase), class I; AdoMet-MTases are enzymes that use S-adenosyl-L-methionine (SAM or AdoMet) as a substrate for methyltransfer, creating the product S-adenosyl-L-homocysteine (AdoHcy); cd02440][S-adenosylmethionine-dependent methyltransferases (SAM or AdoMet-MTase), class I; AdoMet-MTases are enzymes that use S-adenosyl-L-methionine…	[order(55..61,78..79,103..105,130)]	[other]	[S-adenosylmethionine binding site [chemical binding]]				2	NP_001260634.1;NP_610045.1	85	NP_001260634.1	1 genes:CG2614.NP_001260634.1:uncharacterized protein Dmel_CG2614, isoform C [Drosophila melanogaster] ;NP_610045.1:uncharacterized protein Dmel_CG2614, isoform A [Drosophila melanogaster] ;	X	X	X	X	X	X	X	4	9	9	0	9	7.62	1.96e-05	3	7	7	0	7	7.77	1.767e-05	5	16
83	3.1e-05	2	1.7e-05	1	1.1e-05	1	4.2e-05	1	CG8525	Dmel_CG8525	2R	4.1.2.4	[56..302]	[DeoC]	[2-deoxyribose-5-phosphate aldolase (DERA) of the DeoC family; cd00959]	[order(65,67,69,111..113,139,147,152,157..160,169,171,][order(229,232,267..269,300..302)][229]	[other][active][active]	[intersubunit interface [polypeptide binding]][][catalytic residue [active]]				1	NP_001286348.1	86	NP_001286348.1	Deoxyribose-phosphate aldolase, isoform D [Drosophila melanogaster]	1	4	4	0	4	5.48	2.806e-05	4	8	8	0	8	19.02	3.36e-05	X	X	X	X	X	X	X	2	3
84	0.000196	1	6e-05	2	9.9e-05	2	0.000252	1	Fdh	Dmel_CG6598	3R	1.1.1.1;1.1.1.284;1.1.1.73	[9..379][9..378]	[FrmA][alcohol_DH_class_III]	[Zn-dependent alcohol dehydrogenase [General function prediction only]; COG1062][class III alcohol dehydrogenases; cd08300]	[order(48,50,59..61,70,96..97,177,299,323)][order(48,70..71,177)][order(49..50,177,181,202..206,226..227,231,273..274,][order(100,103,106,114)][order(104..105,108,110..111,113,115,264,269,280..281,]	[other][other][other][other][other]	[substrate binding site [chemical binding]][catalytic Zn binding site [ion binding]][NAD binding site [chemical binding]][structural Zn binding site [ion binding]][dimer interface [polypeptide binding]]				1	NP_524310.1	87	NP_524310.1	formaldehyde dehydrogenase [Drosophila melanogaster]	X	X	X	X	X	X	X	6	51	51	0	51	21.64	0.00019609	1	3	3	0	3	8.18	1.336e-05	5	20
85	1.8e-05	1	0.000141	1	0	0	2.3e-05	2	smid	Dmel_CG8571	3L	3.6.1.3	[254..902][264..401][669..813]	[SpoVK][AAA][AAA]	[AAA+-type ATPase, SpoVK/Ycf46/Vps4 family [Cell wall/membrane/envelope biogenesis, Cell cycle control, cell division, chromosome partitioning, Signal transduction mechanisms]; COG0464][The AAA+ (ATPases Associated with a wide variety of cellular Activities) superfamily represents an ancient group of ATPases belonging to the ASCE (for additional strand, catalytic E) division of the P-loop NTPase …	[274..281][order(275..282,333,380)][329..334][394][686..693][order(687..694,745,791)][741..746][805]	[other][other][other][other][other][other][other][other]	[Walker A motif][ATP binding site [chemical binding]][Walker B motif][arginine finger][Walker A motif][ATP binding site [chemical binding]][Walker B motif][arginine finger]				1	NP_001261513.1	88	NP_001261513.1	smallminded, isoform H [Drosophila melanogaster]	8	42	0	42	6.66667	12.73	1.751e-05	24	135	0	135	0	45.2	X	25	127	0	127	0	37.86	X	37	283
86	0.000314	2	0.00062	2	0.000156	2	0.00062	2	CG4038	Dmel_CG4038	2R		[61..>166]	[Gar1]	[Gar1/Naf1 RNA binding region; pfam04410]							1	NP_477043.1	89	NP_477043.1	uncharacterized protein Dmel_CG4038 [Drosophila melanogaster]	5	51	51	0	51	24.05	0.00052385	6	17	17	0	17	31.65	0.00010452	8	143	143	0	143	37.13	0.00101876	9	26
87	0.000316	1	0	0	0	0	0.000373	1	CG12519	Dmel_CG12519	3L											2	NP_001262046.1;NP_649115.2	90	NP_001262046.1	2 genes:CG12519,CG18294.NP_001262046.1:uncharacterized protein Dmel_CG12519, isoform B [Drosophila melanogaster] ;NP_649115.2:uncharacterized protein Dmel_CG18294 [Drosophila melanogaster] ;	1	17	17	0	17	16.03	0.00031591	X	X	X	X	X	X	X	X	X	X	X	X	X	X	X	X
88	7.4e-05	2	0.000209	2	0.000131	2	0.000119	2	beta'COP	Dmel_CG6699	2L		[8..378][8..297][320..765]	[WD40][WD40][Coatomer_WDAD]	[WD40 repeat [General function prediction only]; COG2319][WD40 domain, found in a number of eukaryotic proteins that cover a wide variety of functions including adaptor/regulatory modules in signal transduction, pre-mRNA processing and cytoskeleton assembly; typically contains a GH dipeptide 11-24 residues from...; cd00200][Coatomer WD associated region; pfam04053]	[order(14,32,36,42..43,55..56,74,78,84..85,97..98,115,120,]	[other]	[structural tetrad]				1	NP_524836.2	91	NP_524836.2	coat protein (coatomer) beta' [Drosophila melanogaster]	1	2	2	0	2	1.86	5.33e-06	20	90	90	0	90	31.95	0.00014349	16	147	147	0	147	24.62	0.00027155	20	67
89	0	0	5.4e-05	1	1.8e-05	1	0	0	CG34261	Dmel_CG34261	3L		[7..133]	[Macro_Poa1p_like]	[Macro domain, Poa1p_like family. The macro domain is a high-affinity ADP-ribose binding module found in a variety of proteins as a stand-alone domain or in combination with other domains like in histone macroH2A and some PARPs (poly ADP-ribose...; cd02901]	[order(12..13,27,34,36..37,113,115..117)]	[other]	[ADP-ribose binding site [chemical binding]]				1	NP_001097656.1	92	NP_001097656.1	uncharacterized protein Dmel_CG34261 [Drosophila melanogaster]	X	X	X	X	X	X	X	X	X	X	X	X	X	X	X	X	X	X	X	X	X	2	4
90	5.9e-05	1	0.000154	2	0.000205	2	0.000139	1	kra	Dmel_CG2922	3R		[218..406]	[W2_eIF5C_like]	[C-terminal W2 domain of the eukaryotic translation initiation factor 5C and similar proteins; cd11560]							1	NP_524238.1	94	NP_524238.1	krasavietz, isoform G [Drosophila melanogaster]	X	X	X	X	X	X	X	9	17	17	0	17	22.27	5.87e-05	6	14	14	0	14	28.91	5.601e-05	12	53
91	0	0	0	0	0	0	3.5e-05	1	mrj	Dmel_CG8448	2R		[9..>66]	[PRK14294]	[chaperone protein DnaJ; Provisional]							3	NP_001246363.1;NP_001246364.1;NP_725541.1	95	NP_001246363.1	1 genes:mrj.NP_001246363.1:mrj, isoform F [Drosophila melanogaster] ;NP_001246364.1:mrj, isoform G [Drosophila melanogaster] ;NP_725541.1:mrj, isoform A [Drosophila melanogaster] ;	X	X	X	X	X	X	X	X	X	X	X	X	X	X	X	X	X	X	X	X	X	X	X
92	0	0	0	0	1.6e-05	1	1.5e-05	1	CG8397	Dmel_CG8397	2R		[61..168]	[DUF2012]	[Protein of unknown function (DUF2012); pfam09430]							1	NP_611078.1	96	NP_611078.1	ER membrane protein complex subunit 7 [Drosophila melanogaster]	X	X	X	X	X	X	X	X	X	X	X	X	X	X	X	X	X	X	X	X	X	X	X
93	7.7e-05	1	7.1e-05	2	7.4e-05	2	4.5e-05	2	Cand1	Dmel_CG5366	2L		[147..200][1055..1221]	[HEAT_EZ][TIP120]	[HEAT-like repeat; pfam13513][TATA-binding protein interacting (TIP20); pfam08623]							1	NP_001260333.1	97	NP_001260333.1	Cullin-associated and neddylation-dissociated 1, isoform B [Drosophila melanogaster]	X	X	X	X	X	X	X	16	66	66	0	66	21.63	7.706e-05	3	19	19	0	19	4.41	2.571e-05	17	72
94	0.000291	2	0.000679	2	0.000574	2	0.00057	2	eIF4G	Dmel_CG10811	4		[1004..1252][1562..1677][1764..1895]	[MIF4G][MA3][W2_eIF4G1_like]	[MIF4G domain; pfam02854][MA3 domain; pfam02847][C-terminal W2 domain of eukaryotic translation initiation factor 4 gamma 1 and similar proteins; cd11559]							2	NP_001096852.1;NP_001137857.1	98	NP_001096852.1	1 genes:eIF4G1.NP_001096852.1:eukaryotic translation initiation factor 4G1, isoform B [Drosophila melanogaster] ;NP_001137857.1:eukaryotic translation initiation factor 4G1, isoform C [Drosophila melanogaster] ;	20	93	93	0	93	13.81	0.00011798	56	610	610	0	610	42.11	0.0004632	83	518	518	0	518	52.32	0.00045576	77	861
95	0	0	2.9e-05	1	2.2e-05	2	1.3e-05	1	e(y)1	Dmel_CG6474	X	2.3.1.48	[19..135]	[TAF9]	[TATA Binding Protein (TBP) Associated Factor 9 (TAF9) is one of several TAFs that bind TBP and is involved in forming Transcription Factor IID (TFIID) complex; cd07979]							1	NP_523391.3	99	NP_523391.3	TBP-associated factor 9 [Drosophila melanogaster]	X	X	X	X	X	X	X	X	X	X	X	X	X	X	X	X	X	X	X	X	X	2	4
96	1.2e-05	1	6.8e-05	2	1.9e-05	2	1.6e-05	2	shep	Dmel_CG32423	3L		[136..204][137..207][224..302][225..291]	[RRM1_MSSP][RRM][RRM2_MSSP][RRM]	[RNA recognition motif 1 in the c-myc gene single-strand binding proteins (MSSP) family; cd12243][RNA recognition motif; smart00360][RNA recognition motif 2 in the c-myc gene single-strand binding proteins (MSSP) family; cd12244][RNA recognition motif; smart00360]							1	NP_729055.1	100	NP_729055.1	alan shepard, isoform B [Drosophila melanogaster]	2	19	0	19	0	7.62	X	1	8	0	8	4	5.81	1.168e-05	4	22	0	22	10.5	17.84	3.553e-05	4	25
97	0	0	4.6e-05	1	4e-05	1	2.1e-05	1														4	NP_001400983.1;NP_001400996.1;NP_476849.1;NP_610191.2	101	NP_001400983.1	1 genes:Src42A. 2 proteins in this group did not match any genes. NP_001400983.1:Src oncogene at 42A, isoform C [Drosophila melanogaster] ;NP_001400996.1:Src oncogene at 42A, isoform D [Drosophila melanogaster] ;NP_476849.1:Src oncogene at 42A, isoform A [Drosophila melanogaster] ;NP_610191.2:Src oncogene at 42A, isoform B [Drosophila melanogaster] ;	X	X	X	X	X	X	X	X	X	X	X	X	X	X	X	X	X	X	X	X	X	4	12
98	6.2e-05	1	0	0	0	0	2.5e-05	1	SC35	Dmel_CG5442	2L		[24..96][25..97]	[RRM][RRM_SRSF2_SRSF8]	[RNA recognition motif; smart00360][RNA recognition motif in serine/arginine-rich splicing factor SRSF2, SRSF8 and similar proteins; cd12311]							1	NP_001188794.1	102	NP_001188794.1	SR family splicing factor SC35, isoform C [Drosophila melanogaster]	2	5	5	0	5	11.79	6.242e-05	X	X	X	X	X	X	X	X	X	X	X	X	X	X	X	X
99	3e-06	2	8e-06	2	8e-06	2	5e-06	1	lid	Dmel_CG9088	2L	1.14.11.-;2.3.1.48	[160..201][223..312][450..495][624..740][830..883][894..1231][1295..1351][1755..1805]	[JmjN][ARID][PHD1_Lid_like][JmjC][zf-C5HC2][PLU-1][PHD2_KDM5A][PHD3_KDM5A_like]	[Small domain found in the jumonji family of transcription factors; smart00545][ARID/BRIGHT DNA binding domain; pfam01388][PHD finger 1 found in Drosophila melanogaster protein little imaginal discs (Lid) and similar proteins; cd15605][JmjC domain, hydroxylase; pfam02373][C5HC2 zinc finger; pfam02928][PLU-1-like protein; pfam08429][PHD finger 2 found in Lysine-specific demethylase 5A (KDM5A); cd1…	[order(450,462..466,470,490)][order(451,454,466,469,474,477,492,495)][order(1295,1305..1309,1313,1346)][order(1296,1298,1309,1312,1317,1320,1348,1351)][order(1756,1761,1774,1778,1783,1786,1802,1805)][order(1770..1775,1779,1781,1784)]	[other][other][other][other][other][other]	[putative histone H3 binding site [polypeptide binding]][Zn binding site [ion binding]][putative histone H3 binding site [polypeptide binding]][Zn binding site [ion binding]][Zn binding site [ion binding]][H3K4me3 binding site [polypeptide binding]]				1	NP_001245908.1	103	NP_001245908.1	lysine demethylase 5, isoform C [Drosophila melanogaster]	1	2	2	0	2	0.71	2.65e-06	2	3	3	0	3	1.36	2.38e-06	3	7	7	0	7	4.62	6.43e-06	5	9
100	0	0	3.6e-05	1	0	0	0	0	Pex5	Dmel_CG14815	X		[255..318][255..279][284..314][319..342][398..464][399..427][405..432][432..462][433..466][438..494][467..494]	[TPR_16][TPR repeat][TPR repeat][TPR repeat][TPR_11][TPR repeat][TPR_1][TPR repeat][TPR_1][TPR_16][TPR repeat]	[Tetratricopeptide repeat; pfam13432][TPR repeat [structural motif]][TPR repeat [structural motif]][TPR repeat [structural motif]][TPR repeat; pfam13414][TPR repeat [structural motif]][Tetratricopeptide repeat; pfam00515][TPR repeat [structural motif]][Tetratricopeptide repeat; pfam00515][Tetratricopeptide repeat; pfam13432][TPR repeat [structural motif]]	[order(255..256,259..260,262,286,289..290,293..294,][order(400,403..404,407..408,410,434,437..438,441..442,]	[other][other]	[putative protein binding surface [polypeptide binding]][putative protein binding surface [polypeptide binding]]				2	NP_569949.3;NP_726771.1	104	NP_569949.3	1 genes:Pex5.NP_569949.3:peroxin 5, isoform B [Drosophila melanogaster] ;NP_726771.1:peroxin 5, isoform A [Drosophila melanogaster] ;	X	X	X	X	X	X	X	X	X	X	X	X	X	X	X	X	X	X	X	X	X	4	10
101	2.7e-05	2	2.1e-05	2	8e-06	2	3.6e-05	1	CG18259	Dmel_CG18259	X		[366..434][367..432]	[RRM_SKAR][RRM]	[RNA recognition motif in S6K1 Aly/REF-like target (SKAR) and similar proteins; cd12681][RNA recognition motif; smart00360]							1	NP_573324.1	105	NP_573324.1	uncharacterized protein Dmel_CG18259 [Drosophila melanogaster]	4	14	2	12	10	12.24	5.136e-05	1	2	0	2	1	3.8	3.07e-06	2	3	0	3	1.5	7.81	5.34e-06	6	17
102	0.000287	2	0.000545	2	0.000384	2	0.000377	2	SmB	Dmel_CG5352	2L		[5..82]	[Sm_B]	[Sm protein B; cd01717]	[order(8,14,22..23,32,36,43..44,69..82)][order(17..23,25..37,39..43)][order(20..25,27,33..34,37,39,41,60,65,67,69..79)][order(36..39,49,59..61,73,75)][69..80]	[other][other][other][other][other]	[heptamer interface [polypeptide binding]][Sm1 motif][putative hexamer interface [polypeptide binding]][RNA binding site [nucleotide binding]][Sm2 motif]				1	NP_001188780.1	106	NP_001188780.1	small ribonucleoprotein particle protein SmB [Drosophila melanogaster]	5	29	29	0	29	21.61	0.00035476	5	30	30	0	30	29.65	0.00021968	4	13	13	0	13	24.62	0.0001103	9	97
103	2.6e-05	2	3.1e-05	2	1.7e-05	2	2.3e-05	2	CG4119	Dmel_CG4119	X		[62..136][62..125][917..988]	[RRM_RBM25][RRM][PWI]	[RNA recognition motif in eukaryotic RNA-binding protein 25 and similar proteins; cd12446][RNA recognition motif; smart00360][PWI, domain in splicing factors; smart00311]							1	NP_001284899.1	107	NP_001284899.1	uncharacterized protein Dmel_CG4119, isoform B [Drosophila melanogaster]	4	7	7	0	7	5.61	1.707e-05	7	24	24	0	24	13.93	3.504e-05	6	10	10	0	10	11.02	1.692e-05	6	22
104	0	0	3.6e-05	1	3.9e-05	2	1.1e-05	1	Drice	Dmel_CG7788	3R	3.4.22.-	[86..328]	[CASc]	[Caspase, interleukin-1 beta converting enzyme (ICE) homologues; Cysteine-dependent aspartate-directed proteases that mediate programmed cell death (apoptosis). Caspases are synthesized as inactive zymogens and activated by proteolysis of the peptide...; cd00032]	[order(112,170,209,216,256..261,265..266)][order(169,211)][order(217,241..242,249,252,255,278,286,292,313,318..319,][order(218,240)]	[other][active][other][other]	[substrate pocket [chemical binding]][][dimer interface [polypeptide binding]][proteolytic cleavage site]				1	NP_524551.2	108	NP_524551.2	death related ICE-like caspase [Drosophila melanogaster]	X	X	X	X	X	X	X	X	X	X	X	X	X	X	X	X	X	X	X	X	X	2	6
105	4e-06	2	1e-05	2	1e-05	2	9e-06	1	CG11970	Dmel_CG11970	3R		[567..671]	[NFRKB_winged]	[NFRKB Winged Helix-like; pfam14465]							1	NP_001287243.1	109	NP_001287243.1	uncharacterized protein Dmel_CG11970, isoform B [Drosophila melanogaster]	1	2	2	0	2	0.66	2.94e-06	2	5	5	0	5	2.96	4.39e-06	2	4	4	0	4	3.38	4.07e-06	7	13
106	0.00029	2	2.3e-05	2	1.1e-05	2	7.9e-05	2	Bx42	Dmel_CG8264	X		[177..338]	[SKIP_SNW]	[SKIP/SNW domain; pfam02731]							1	NP_001259370.1	110	NP_001259370.1	Bx42, isoform B [Drosophila melanogaster]	22	128	128	0	128	40.59	0.00056965	2	4	4	0	4	6.76	1.066e-05	2	4	4	0	4	6.76	1.235e-05	3	9
107	1.3e-05	2	3.1e-05	2	2.6e-05	2	3.7e-05	2	CG9674	Dmel_CG9674	3L	1.4.1.13;1.4.1.14	[75..1565][88..499][541..829][918..1271][1316..1565][1623..2106][1643..1756][1771..1929]	[gltB][GltS][Glu_syn_central][GltS_FMN][gltB_C][gltD][Fer4_20][NADB_Rossmann]	[glutamate synthase subunit alpha; Provisional; PRK11750][Glutamine amidotransferases class-II (Gn-AT), glutamate synthase (GltS)-type. GltS is a homodimer that synthesizes L-glutamate from 2-oxoglutarate and L-glutamine, an important step in ammonia assimilation in bacteria, cyanobacteria and plants. The...; cd00713][Glutamate synthase central domain; pfam04898][Glutamate synthase (GltS) FMN-bin…	[order(88,118,294,315..317,357)][order(172,175,179,192,194,199,210,214,300)][order(957..960,987,1010,1032,1038,1058,1100,1130..1132,][order(957..960,987,1010,1032,1100,1130..1131,1171,1173,][order(1038,1058,1131..1132)][order(1203,1209,1214)][order(1349..1350,1353,1356..1357,1377,1380..1381,1385,]	[active][other][active][other][other][other][other]	[][dimer interface [polypeptide binding]][][FMN binding site [chemical binding]][substrate binding site [chemical binding]][3Fe-4S cluster binding site [ion binding]][domain interface]				2	NP_001246804.1;NP_648922.1	111	NP_001246804.1	1 genes:CG9674.NP_001246804.1:uncharacterized protein Dmel_CG9674, isoform F [Drosophila melanogaster] ;NP_648922.1:uncharacterized protein Dmel_CG9674, isoform A [Drosophila melanogaster] ;	1	2	2	0	2	0.61	2.3e-06	14	33	33	0	33	11.11	2.274e-05	6	9	9	0	9	5.63	7.18e-06	15	58
108	0	0	7e-06	1	0	0	0	0	spartin	Dmel_CG12001	3R		[15..97][325..512]	[MIT_spastin][Senescence]	[MIT: domain contained within Microtubule Interacting and Trafficking molecules. This MIT domain sub-family is found in the AAA protein spastin, a probable ATPase involved in the assembly or function of nuclear protein complexes; spastins might also be...; cd02679][Senescence-associated protein; pfam06911]							1	NP_001246910.1	112	NP_001246910.1	spartin, isoform B [Drosophila melanogaster]	X	X	X	X	X	X	X	X	X	X	X	X	X	X	X	X	X	X	X	X	X	1	2
109	1.9e-05	2	2.5e-05	1	0	0	3.6e-05	1	rost	Dmel_CG9552	2L		[52..254]	[Far-17a_AIG1]	[FAR-17a/AIG1-like protein; pfam04750]							1	NP_001260274.1	113	NP_001260274.1	rolling stone, isoform B [Drosophila melanogaster]	1	2	2	0	2	5.09	1.77e-05	1	4	4	0	4	5.09	2.12e-05	1	4	4	0	4	5.09	2.456e-05	X	X
110	2.4e-05	1	2.6e-05	2	2.4e-05	2	1e-05	1	CG1578	Dmel_CG1578	X		[2..211][465..561][610..716]	[Alpha_ANH_like_IV][eu_AANH_C_1][eu_AANH_C_2]	[This is a subfamily of Adenine nucleotide alpha hydrolases superfamily.Adeninosine nucleotide alpha hydrolases superfamily includes N type ATP PPases and ATP sulphurylases. It forms a apha/beta/apha fold which binds to Adenosine group. This subfamily...; cd01994][A group of hypothetical eukaryotic proteins, characterized by the presence of an adenine nucleotide alpha hydrolase (AANH)-like domain…	[order(6..8,10..13,31,33)][order(467,469..470,472,474..475,508,510..511,513,515,526,][order(522,526,541,555)][order(610..611,614,616,619,621,623..624,666,668..669,671,][order(610,680,684,696,711)]	[other][other][active][other][active]	[Ligand Binding Site [chemical binding]][homotrimer interaction site [polypeptide binding]][putative active site [active]][homotrimer interaction site [polypeptide binding]][putative active site [active]]				1	NP_001285140.1	114	NP_001285140.1	uncharacterized protein Dmel_CG1578, isoform C [Drosophila melanogaster]	X	X	X	X	X	X	X	6	15	15	0	15	13.1	2.426e-05	2	4	4	0	4	6.1	7.5e-06	9	20
111	3.8e-05	2	5.6e-05	2	4.7e-05	2	2.5e-05	2	Ssrp	Dmel_CG4817	2R		[20..499][194..330][332..427][557..618]	[POB3][PH1_SSRP1-like][PH2_SSRP1-like][HMGB-UBF_HMG-box]	[Nucleosome-binding factor SPN, POB3 subunit [Transcription / DNA replication, recombination, and repair / Chromatin structure and dynamics]; COG5165][Structure Specific Recognition protein 1 (SSRP1) Pleckstrin homology (PH) domain, repeat 1; cd13230][Structure Specific Recognition protein 1 (SSRP1) Pleckstrin homology (PH) domain, repeat 2; cd13231][HMGB-UBF_HMG-box, class II and III members of …	[order(557,559..560,562..563,566..567,570,574,587,590,593,]	[DNA binding]	[DNA binding site [nucleotide binding]]				1	NP_523830.2	115	NP_523830.2	structure specific recognition protein [Drosophila melanogaster]	4	9	9	0	9	6.22	3.03e-05	5	23	23	0	23	9.27	4.636e-05	6	16	16	0	16	14.66	3.737e-05	11	27
112	1.9e-05	2	3.9e-05	2	1.1e-05	1	8.2e-05	1	CG16935	Dmel_CG16935	2R	1.3.1.38	[23..355][23..349]	[ETR][Qor]	[2-enoyl thioester reductase (ETR); cd08290][NADPH:quinone reductase or related Zn-dependent oxidoreductase [Energy production and conversion, General function prediction only]; COG0604]	[order(64,146..147,150,171,173..176,196,242..243,264..267,][order(74..75,263..266,272..274,276,279..281,284..288,290)]	[other][other]	[NADP binding site [chemical binding]][dimer interface [polypeptide binding]]				1	NP_001286396.1	116	NP_001286396.1	uncharacterized protein Dmel_CG16935, isoform B [Drosophila melanogaster]	1	2	2	0	2	3.08	1.364e-05	3	6	6	0	6	13.73	2.449e-05	1	2	2	0	2	8.96	9.46e-06	4	12
113	0.000715	2	0.001952	2	0.001362	2	0.000819	2	Tcp-1zeta	Dmel_CG8231	X	3.6.1.3	[7..528][19..526]	[TCP1_zeta][thermosome_arch]	[TCP-1 (CTT or eukaryotic type II) chaperonin family, zeta subunit. Chaperonins are involved in productive folding of proteins. They share a common general morphology, a double toroid of 2 stacked rings. In contrast to bacterial group I chaperonins (GroEL)...; cd03342][thermosome, various subunits, archaeal; TIGR02339]	[order(11,15,43..46,48,66,68,72,76,79,383,519..525)][order(38..40,90,94,154,395,413,453,496,498)][order(433,451,460,462..463,466)]	[other][other][other]	[ring oligomerisation interface [polypeptide binding]][ATP/Mg binding site [chemical binding]][stacking interactions]				1	NP_573066.1	117	NP_573066.1	chaperonin containing TCP1 subunit 6 [Drosophila melanogaster]	5	9	9	0	9	12.2	4.111e-05	29	508	508	0	508	60.23	0.00138884	33	538	538	0	538	69.04	0.00170427	36	583
114	0	0	0	0	0	0	0	0	Rootletin	Dmel_CG6129	3R		[110..333][<343..1106][869..1752]	[Rootletin][Smc][Myosin_tail_1]	[Ciliary rootlet component, centrosome cohesion; pfam15035][Chromosome segregation ATPase [Cell cycle control, cell division, chromosome partitioning]; COG1196][Myosin tail; pfam01576]							1	NP_001287497.1	118	NP_001287497.1	rootletin, isoform E [Drosophila melanogaster]	X	X	X	X	X	X	X	X	X	X	X	X	X	X	X	X	X	X	X	X	X	X	X
115	0	0	1e-05	1	6e-06	1	2.1e-05	1	CG9839	Dmel_CG9839	3R		[141..490][570..602]	[DDE_Tnp_1_7][Tnp_zf-ribbon_2]	[Transposase IS4; pfam13843][DDE_Tnp_1-like zinc-ribbon; pfam13842]							1	NP_001262388.1	119	NP_001262388.1	uncharacterized protein Dmel_CG9839, isoform B [Drosophila melanogaster]	X	X	X	X	X	X	X	X	X	X	X	X	X	X	X	X	X	X	X	X	X	2	3
116	4.2e-05	2	5.3e-05	1	5.7e-05	2	1.7e-05	2	l(1)G0320	Dmel_CG32701	X		[4..302]	[TRAP_alpha]	[Translocon-associated protein (TRAP), alpha subunit; pfam03896]							1	NP_001285058.1	120	NP_001285058.1	lethal (1) G0320, isoform B [Drosophila melanogaster]	1	2	2	0	2	3.97	1.612e-05	3	14	14	0	14	16.89	6.755e-05	X	X	X	X	X	X	X	3	8
117	0	0	2.9e-05	1	2e-05	1	1e-05	1	PRAS40	Dmel_CG46146	2R											1	NP_001303349.1	121	NP_001303349.1	Proline-rich Akt substrate 40 kDa [Drosophila melanogaster]	X	X	X	X	X	X	X	X	X	X	X	X	X	X	X	X	X	X	X	X	X	3	8
118	0	0	1.2e-05	1	9e-06	2	0	0	CG8243	Dmel_CG8243	2R		[18..132][20..300]	[ArfGap][COG5347]	[Putative GTPase activating protein for Arf; pfam01412][GTPase-activating protein that regulates ARFs (ADP-ribosylation factors), involved in ARF-mediated vesicular transport [Intracellular trafficking and secretion]]							1	NP_610424.1	122	NP_610424.1	uncharacterized protein Dmel_CG8243 [Drosophila melanogaster]	X	X	X	X	X	X	X	X	X	X	X	X	X	X	X	X	X	X	X	X	X	2	3
119	1.9e-05	2	2.6e-05	1	1.2e-05	2	8e-06	1	otu	Dmel_CG12743	X		[37..144][419..>584]	[OTU][Rubella_Capsid]	[OTU-like cysteine protease; pfam02338][Rubella capsid protein; pfam05750]							1	NP_001259332.1	123	NP_001259332.1	ovarian tumor, isoform D [Drosophila melanogaster]	6	13	0	13	6.5	9.86	1.951e-05	10	24	0	24	10	18.13	1.797e-05	10	27	0	27	12.5	18.37	2.602e-05	19	50
120	0	0	6.5e-05	2	2.2e-05	2	0.000114	1	epsilonCOP	Dmel_CG9543	2L		[12..296][175..201][206..236]	[Coatomer_E][TPR repeat][TPR repeat]	[Coatomer epsilon subunit; pfam04733][TPR repeat [structural motif]][TPR repeat [structural motif]]	[order(175..176,179..180,182,208,211..212,215..216,]	[other]	[putative protein binding surface [polypeptide binding]]				1	NP_609037.1	124	NP_609037.1	coat protein (coatomer) epsilon [Drosophila melanogaster]	X	X	X	X	X	X	X	X	X	X	X	X	X	X	1	2	2	0	2	5.88	1.104e-05	5	18
121	5.7e-05	2	0.000149	2	0.000218	2	0.000112	2	dhd	Dmel_CG4193	X		[17..93]	[TRX_family]	[TRX family; composed of two groups: Group I, which includes proteins that exclusively encode a TRX domain; and Group II, which are composed of fusion proteins of TRX and additional domains. Group I TRX is a small ancient protein that alter the redox...; cd02947]	[order(31,34)]	[active]	[catalytic residues [active]]				1	NP_001284882.1	125	NP_001284882.1	deadhead, isoform B [Drosophila melanogaster]	1	2	2	0	2	8.41	4.55e-05	3	5	5	0	5	36.45	6.809e-05	4	7	7	0	7	36.45	0.00011046	4	10
122	1.9e-05	1	2.4e-05	2	1.7e-05	1	4.7e-05	1	AP-1sigma	Dmel_CG5864	3R		[1..142]	[Clat_adaptor_s]	[Clathrin adaptor complex small chain; pfam01217]							1	NP_651198.1	126	NP_651198.1	adaptor protein complex 1, sigma subunit, isoform A [Drosophila melanogaster]	X	X	X	X	X	X	X	1	2	2	0	2	15.29	1.856e-05	1	2	2	0	2	15.29	2.151e-05	1	2
123	0.00058	2	0.000485	2	0.001322	2	0.001398	2	CG13084	Dmel_CG13084	2L		[<23..>255][<260..>445]	[SMC_prok_B][PRK10263]	[chromosome segregation protein SMC, common bacterial type; TIGR02168][DNA translocase FtsK; Provisional]							1	NP_609971.1	127	NP_609971.1	uncharacterized protein Dmel_CG13084 [Drosophila melanogaster]	10	45	45	0	45	23.35	0.00024129	20	286	286	0	286	42.07	0.00091796	14	38	38	0	38	37.44	0.00014132	15	187
124	0.000179	2	6e-05	2	7e-05	2	4e-05	2	CG1671	Dmel_CG1671	2R		[64..571][118..455][329..631][653..787]	[WD40][WD40][WD40][Utp13]	[WD40 repeat [General function prediction only]; COG2319][WD40 domain, found in a number of eukaryotic proteins that cover a wide variety of functions including adaptor/regulatory modules in signal transduction, pre-mRNA processing and cytoskeleton assembly; typically contains a GH dipeptide 11-24 residues from...; cd00200][WD40 domain, found in a number of eukaryotic proteins that cover a wide v…	[order(118,136,141,147..148,160..161,181,185,191..192,][order(336,355,359,365..366,378..379,395,399,405..406,420,]	[other][other]	[structural tetrad][structural tetrad]				1	NP_610526.1	128	NP_610526.1	uncharacterized protein Dmel_CG1671 [Drosophila melanogaster]	15	93	93	0	93	24.4	0.00028767	12	38	38	0	38	21.09	7.036e-05	8	20	20	0	20	14.1	4.291e-05	9	30
125	0	0	0	0	1e-05	2	0	0	Ciao1	Dmel_CG12797	2R		[6..332][9..>333]	[WD40][WD40]	[WD40 domain, found in a number of eukaryotic proteins that cover a wide variety of functions including adaptor/regulatory modules in signal transduction, pre-mRNA processing and cytoskeleton assembly; typically contains a GH dipeptide 11-24 residues from...; cd00200][WD40 repeat [General function prediction only]; COG2319]	[order(13,31,35,41..42,57..58,76,80,86..87,101..102,119,]	[other]	[structural tetrad]				1	NP_610996.1	129	NP_610996.1	Ciao1 [Drosophila melanogaster]	X	X	X	X	X	X	X	X	X	X	X	X	X	X	X	X	X	X	X	X	X	X	X
126	0	0	1.6e-05	2	4e-06	1	1.2e-05	1	c11.1	Dmel_CG12132	X											1	NP_001285050.1	130	NP_001285050.1	c11.1, isoform B [Drosophila melanogaster]	X	X	X	X	X	X	X	X	X	X	X	X	X	X	2	3	3	0	3	2.12	2.91e-06	6	26
127	1.1e-05	2	2.8e-05	2	2.1e-05	2	1e-05	2	Rme-8	Dmel_CG8014	2R		[971..1019][1303..1355]	[DUF4339][DnaJ]	[Domain of unknown function (DUF4339); pfam14237][DnaJ domain or J-domain. DnaJ/Hsp40 (heat shock protein 40) proteins are highly conserved and play crucial roles in protein translation, folding, unfolding, translocation, and degradation. They act primarily by stimulating the ATPase activity of Hsp70s; cd06257]	[order(1333..1335,1341,1344..1345,1348..1349)]	[other]	[HSP70 interaction site [polypeptide binding]]				2	NP_001286236.1;NP_610467.1	131	NP_001286236.1	1 genes:Rme-8.NP_001286236.1:receptor mediated endocytosis 8, isoform B [Drosophila melanogaster] ;NP_610467.1:receptor mediated endocytosis 8, isoform A [Drosophila melanogaster] ;	2	4	4	0	4	0.83	4.05e-06	9	29	29	0	29	6.4	1.756e-05	7	28	28	0	28	4.57	1.964e-05	14	43
128	1.5e-05	2	4.7e-05	1	2.4e-05	2	3.6e-05	1	CG3430	Dmel_CG3430	2L		[25..154][315..413]	[MCM_bind][Racemase_4]	[Mini-chromosome maintenance replisome factor; pfam09739][Putative alanine racemase; pfam13615]							1	NP_542438.1	132	NP_542438.1	uncharacterized protein Dmel_CG3430 [Drosophila melanogaster]	1	2	2	0	2	2.31	8.05e-06	3	9	9	0	9	8.76	2.168e-05	X	X	X	X	X	X	X	6	14
129	0	0	7e-06	1	6e-06	1	0	0	lace	Dmel_CG4162	2L	2.3.1.50	[164..577][214..577]	[BioF][KBL_like]	[7-keto-8-aminopelargonate synthetase or related enzyme [Coenzyme transport and metabolism]; COG0156][KBL_like; this family belongs to the pyridoxal phosphate (PLP)-dependent aspartate aminotransferase superfamily (fold I). The major groups in this CD corresponds to serine palmitoyltransferase (SPT), 5-aminolevulinate synthase (ALAS); cd06454]	[order(221,282..284,308,361,365..366,390,392..393,422,425,][order(282..284,308,361,365,390,392..393,422,425)][425]	[other][other][active]	[substrate-cofactor binding pocket][pyridoxal 5'-phosphate binding site [chemical binding]][catalytic residue [active]]				1	NP_001285957.1	133	NP_001285957.1	lace, isoform B [Drosophila melanogaster]	X	X	X	X	X	X	X	X	X	X	X	X	X	X	X	X	X	X	X	X	X	2	2
130	0	0	7e-06	1	0	0	0	0	Brd8	Dmel_CG14514	3R		[<105..184][402..>582][729..833]	[PaaSYMP][PHA03249][Bromo_brd8_like]	[Solute carrier (proton/amino acid symporter), TRAMD3 or PAT1; pfam14738][DNA packaging tegument protein UL25; Provisional][Bromodomain, brd8_like subgroup. In mammals, brd8 (bromodomain containing 8) interacts with the thyroid hormone receptor in a ligand-dependent fashion and enhances thyroid hormone-dependent activation from thyroid response elements. Brd8 is thought to be...; cd05507]	[order(756,761,764,803,807,814)]	[other]	[putative acetyllysine binding site [chemical binding]]				1	NP_651685.2	134	NP_651685.2	bromodomain containing 8 [Drosophila melanogaster]	X	X	X	X	X	X	X	X	X	X	X	X	X	X	X	X	X	X	X	X	X	1	3
131	0	0	1.1e-05	1	8e-06	1	1.1e-05	2	Pak	Dmel_CG10295	3R	2.7.11.-;2.7.11.13	[81..126][422..682][430..681]	[CRIB_PAK_like][STKc_PAK_I][S_TKc]	[PAK (p21 activated kinase) Binding Domain (PBD), binds Cdc42p- and/or Rho-like small GTPases; also known as the Cdc42/Rac interactive binding (CRIB) motif; has been shown to inhibit transcriptional activation and cell transformation mediated by the...; cd01093][Catalytic domain of the Serine/Threonine Kinase, Group I p21-activated kinase; cd06647][Serine/Threonine protein kinases, catalytic doma…	[order(83,86,89,91,94,111,115)][order(436..440,444,457,459,488,504..508,510..511,514,549,][order(436..440,444,457,459,488,504..508,510..511,514,][order(439..440,549,551..553,570,583..587,589,616,625..627)][order(441,475,544,546..549,567..568,595..596,598,603,628,][566..589]	[other][active][other][other][other][other]	[GTPase interaction site [polypeptide binding]][][ATP binding site [chemical binding]][polypeptide substrate binding site [polypeptide binding]][AID interaction site [polypeptide binding]][activation loop (A-loop)]				1	NP_001262309.1	136	NP_001262309.1	p21-activated kinase, isoform E [Drosophila melanogaster]	X	X	X	X	X	X	X	X	X	X	X	X	X	X	X	X	X	X	X	X	X	2	4
132	0	0	2.3e-05	2	3.1e-05	1	1.4e-05	2	Arpc1	Dmel_CG8978	2L		[<3..236][<3..181][146..>366]	[WD40][WD40][WD40]	[WD40 domain, found in a number of eukaryotic proteins that cover a wide variety of functions including adaptor/regulatory modules in signal transduction, pre-mRNA processing and cytoskeleton assembly; typically contains a GH dipeptide 11-24 residues from...; cl02567][WD40 repeat [General function prediction only]; COG2319][WD40 domain, found in a number of eukaryotic proteins that cover a wide v…	[order(9..10,27,32,38,41,54,71,76,82,86,98..99,117,121,][order(163,167,173,179,208..209,227,231,237..238,251..252,]	[other][other]	[structural tetrad][structural tetrad]				1	NP_476596.1	137	NP_476596.1	Actin-related protein 2/3 complex, subunit 1, isoform A [Drosophila melanogaster]	X	X	X	X	X	X	X	X	X	X	X	X	X	X	1	2	2	0	2	2.92	8.96e-06	3	7
133	0	0	2.1e-05	1	2.1e-05	2	5.8e-05	1	or	Dmel_CG3029	2R		[1..143]	[APS2]	[Clathrin adaptor complex, small subunit [Intracellular trafficking and secretion]; COG5030]							1	NP_536793.1	138	NP_536793.1	orange [Drosophila melanogaster]	X	X	X	X	X	X	X	X	X	X	X	X	X	X	X	X	X	X	X	X	X	1	2
134	8e-06	2	6e-06	2	2e-06	2	7e-06	2	mud	Dmel_CG12047	X		[319..1178][853..1571][920..1088][1214..1946][1392..1517]	[SMC_prok_B][SCP-1][CENP-Q][Cast][DUF948]	[chromosome segregation protein SMC, common bacterial type; TIGR02168][Synaptonemal complex protein 1 (SCP-1); pfam05483][CENP-Q, a CENPA-CAD centromere complex subunit; pfam13094][RIM-binding protein of the cytomatrix active zone; pfam10174][Bacterial protein of unknown function (DUF948); cl01972]							2	NP_727769.3;NP_727770.2	139	NP_727769.3	1 genes:mud.NP_727769.3:mushroom body defect, isoform H [Drosophila melanogaster] ;NP_727770.2:mushroom body defect, isoform F [Drosophila melanogaster] ;	8	15	15	0	15	4.25	1.423e-05	2	3	3	0	3	1.13	1.7e-06	5	11	11	0	11	3.54	7.24e-06	4	7
135	0	0	7e-06	2	4e-06	2	2e-06	1	Tao	Dmel_CG14217	X	2.7.11.-;2.7.11.13	[25..282][27..280]	[STKc_TAO][S_TKc]	[Catalytic domain of the Serine/Threonine Kinases, Thousand-and-One Amino acids proteins; cd06607][Serine/Threonine protein kinases, catalytic domain; smart00220]	[order(33..37,41,54,56,88,104..107,109..110,113,150,][order(33..37,41,54,56,88,104..107,154..155,157,168)][order(36..37,150,152..154,171,181..184,186,216,225)][167..186]	[active][other][other][other]	[][ATP binding site [chemical binding]][polypeptide substrate binding site [polypeptide binding]][activation loop (A-loop)]				1	NP_001188672.1	140	NP_001188672.1	Tao, isoform F [Drosophila melanogaster]	X	X	X	X	X	X	X	X	X	X	X	X	X	X	2	2	0	2	1	4.81	1.63e-06	3	6
136	6e-05	1	0	0	0	0	0	0	QIL1	Dmel_CG7603	3L											1	NP_648983.1	141	NP_648983.1	QIL1 [Drosophila melanogaster]	1	3	3	0	3	9.02	5.986e-05	X	X	X	X	X	X	X	X	X	X	X	X	X	X	X	X
137	0	0	0	0	0	0	0	0	CG11122	Dmel_CG11122	X		[1794..>1899][3173..>3299]	[PHA03269][infB]	[envelope glycoprotein C; Provisional][translation initiation factor IF-2; Validated; PRK05306]							1	NP_572685.2	142	NP_572685.2	uncharacterized protein Dmel_CG11122 [Drosophila melanogaster]	X	X	X	X	X	X	X	X	X	X	X	X	X	X	X	X	X	X	X	X	X	X	X
138	0	0	1.2e-05	1	1.1e-05	1	0	0	CG13197	Dmel_CG13197	2R	3.1.3.-;3.1.3.48	[43..171]	[PTPc]	[Protein tyrosine phosphatases (PTP) catalyze the dephosphorylation of phosphotyrosine peptides; they regulate phosphotyrosine levels in signal transduction pathways. The depth of the active site cleft renders the enzyme specific for phosphorylated Tyr...; cl21483]	[order(122..123,126,129..130)][123]	[active][active]	[][catalytic residues [active]]				1	NP_001286319.1	143	NP_001286319.1	uncharacterized protein Dmel_CG13197, isoform B [Drosophila melanogaster]	X	X	X	X	X	X	X	X	X	X	X	X	X	X	X	X	X	X	X	X	X	2	2
139	2.4e-05	2	1.6e-05	2	2.4e-05	2	2.2e-05	2	ball	Dmel_CG6386	3R	2.7.11.-	[36..328][47..432]	[STKc_VRK][SPS1]	[Catalytic domain of the Serine/Threonine protein kinase, Vaccinia Related Kinase; cd14015][Serine/threonine protein kinase [Signal transduction mechanisms]; COG0515]	[order(53..57,61,75,77,117,137..140,143,145,183,185,][order(53..57,61,75,77,117,137..140,143,183,185,187..188,][order(57,143,145,183,185,187,208,227..230)][order(204..216,219..230)]	[active][other][other][other]	[][ATP binding site [chemical binding]][polypeptide substrate binding site [polypeptide binding]][activation loop (A-loop)]				1	NP_651508.1	144	NP_651508.1	ballchen, isoform A [Drosophila melanogaster]	3	7	7	0	7	6.34	2.845e-05	3	8	8	0	8	7.68	1.946e-05	2	4	4	0	4	5.68	1.128e-05	3	6
140	1.9e-05	1	2.5e-05	2	3.1e-05	2	3.3e-05	1	Akt1	Dmel_CG4006	3R	2.7.11.-	[105..214][266..523][270..590]	[PH_PKB][S_TKc][STKc_PKB]	[Protein Kinase B-like pleckstrin homology (PH) domain; cd01241][Serine/Threonine protein kinases, catalytic domain; smart00220][Catalytic domain of the Serine/Threonine Kinase, Protein Kinase B; cd05571]	[order(115,117..120,124,126,155..156,158,189)][order(272..273,275..276,280,293,295,307,310,327,343..346,][order(272..273,275,280,293,295,327,343..346,350,389,391,][order(276,307,310,350,352,356,389,391,393,410,424..431,][406..429][565][582..587]	[other][active][other][other][other][other][other]	[phosphoinositide binding site [chemical binding]][][ATP binding site [chemical binding]][polypeptide substrate binding site [polypeptide binding]][activation loop (A-loop)][turn motif phosphorylation site [posttranslational modification]][hydrophobic motif (HM)]				1	NP_732113.3	145	NP_732113.3	Akt kinase, isoform C [Drosophila melanogaster]	X	X	X	X	X	X	X	4	8	8	0	8	11.13	1.908e-05	2	4	4	0	4	6.38	1.105e-05	5	12
141	2.8e-05	2	7.5e-05	1	3.5e-05	2	4.5e-05	2	CG9253	Dmel_CG9253	2L	3.6.1.3	[34..498][63..264][274..403]	[SrmB][DEADc][HELICc]	[Superfamily II DNA and RNA helicase [Replication, recombination and repair]; COG0513][DEAD-box helicases. A diverse family of proteins involved in ATP-dependent RNA unwinding, needed in a variety of cellular processes including splicing, ribosome biogenesis and RNA degradation. The name derives from the sequence of the Walker B motif...; cd00268][Helicase superfamily c-terminal domain; associate…	[108..112][211..214][242..244][order(308..311,331..332,357..359)][order(365,386,390,393)]	[other][other][other][other][other]	[ATP binding site [chemical binding]][Mg++ binding site [ion binding]][motif III][nucleotide binding region [chemical binding]][ATP-binding site [chemical binding]]				1	NP_610090.1	146	NP_610090.1	porthos [Drosophila melanogaster]	2	8	8	0	8	3.75	3.841e-05	2	6	6	0	6	6.51	1.724e-05	X	X	X	X	X	X	X	8	19
143	0	0	9e-06	1	1.2e-05	2	1.1e-05	2	Cpr92F	Dmel_CG5494	3R		[37..84]	[Chitin_bind_4]	[Insect cuticle protein; pfam00379]							1	NP_650905.2	148	NP_650905.2	cuticular protein 92F [Drosophila melanogaster]	X	X	X	X	X	X	X	X	X	X	X	X	X	X	1	2	2	0	2	2.89	8.86e-06	X	X
144	0	0	0	0	0	0	1.3e-05	1	MED27	Dmel_CG1245	3R		[205..291]	[Med27]	[Mediator complex subunit 27; pfam11571]							1	NP_649569.1	149	NP_649569.1	mediator complex subunit 27 [Drosophila melanogaster]	X	X	X	X	X	X	X	X	X	X	X	X	X	X	X	X	X	X	X	X	X	X	X
145	0	0	9e-06	2	0	0	2.2e-05	1	wuho	Dmel_CG15897	X		[104..361][<107..>266]	[WD40][WD40]	[WD40 domain, found in a number of eukaryotic proteins that cover a wide variety of functions including adaptor/regulatory modules in signal transduction, pre-mRNA processing and cytoskeleton assembly; typically contains a GH dipeptide 11-24 residues from...; cl02567][WD40 repeat [General function prediction only]; COG2319]	[order(117,121,127..128,142..143,160,162,170..171,184..185,]	[other]	[structural tetrad]				1	NP_572307.1	150	NP_572307.1	wuho [Drosophila melanogaster]	X	X	X	X	X	X	X	X	X	X	X	X	X	X	1	2	2	0	2	2.12	7.96e-06	1	2
146	0.000231	2	0.000915	2	0.000565	2	0.000501	2	Rpt6	Dmel_CG1489	X	3.-.-.-;3.6.1.3	[<12..78][17..403][151..318]	[DivIC][RPT1][AAA]	[Septum formation initiator; cl11433][ATP-dependent 26S proteasome regulatory subunit [Posttranslational modification, protein turnover, chaperones]; COG1222][The AAA+ (ATPases Associated with a wide variety of cellular Activities) superfamily represents an ancient group of ATPases belonging to the ASCE (for additional strand, catalytic E) division of the P-loop NTPase fold. The ASCE division als…	[189..196][order(190..197,248,295)][244..249][309]	[other][other][other][other]	[Walker A motif][ATP binding site [chemical binding]][Walker B motif][arginine finger]				1	NP_608447.1	151	NP_608447.1	regulatory particle triple-A ATPase 6 [Drosophila melanogaster]	1	2	2	0	2	3.95	1.202e-05	15	125	125	0	125	50.62	0.00044975	24	140	140	0	140	71.36	0.00058366	18	251
147	5.2e-05	1	1.4e-05	1	1.5e-05	2	0	0	CG4598	Dmel_CG4598	2L	5.3.3.8	[27..217][33..273]	[crotonase-like][ECH]	[Crotonase/Enoyl-Coenzyme A (CoA) hydratase superfamily. This superfamily contains a diverse set of enzymes including enoyl-CoA hydratase, napthoate synthase, methylmalonyl-CoA decarboxylase, 3-hydoxybutyryl-CoA dehydratase, and dienoyl-CoA isomerase; cd06558][Enoyl-CoA hydratase/isomerase family; pfam00378]	[order(46,48,80,84..88,127,129..131,153..154,157)][order(86,131)][order(111,119,140..143,155..158,164,166..168,170..171,]	[other][other][other]	[substrate binding site [chemical binding]][oxyanion hole (OAH) forming residues][trimer interface [polypeptide binding]]				1	NP_001260304.1	152	NP_001260304.1	uncharacterized protein Dmel_CG4598, isoform B [Drosophila melanogaster]	X	X	X	X	X	X	X	2	10	10	0	10	14.95	5.186e-05	X	X	X	X	X	X	X	1	2
148	6e-06	1	3e-06	1	6e-06	1	1.3e-05	2	spd-2	Dmel_CG17286	3L											1	NP_648906.1	153	NP_648906.1	spindle defective 2 [Drosophila melanogaster]	X	X	X	X	X	X	X	1	5	5	0	5	1.75	6.36e-06	1	2	2	0	2	1.4	2.95e-06	X	X
149	5e-06	1	1.3e-05	2	2.4e-05	1	2.4e-05	1	CG32104	Dmel_CG32104	3L		[192..239][317..393]	[RPAP1_N][RPAP1_C]	[RPAP1-like, N-terminal; pfam08621][RPAP1-like, C-terminal; pfam08620]							1	NP_648573.2	154	NP_648573.2	uncharacterized protein Dmel_CG32104 [Drosophila melanogaster]	X	X	X	X	X	X	X	2	4	4	0	4	2.06	4.8e-06	2	3	3	0	3	2.06	4.17e-06	5	13
150	6.4e-05	2	0.000113	2	8.8e-05	2	0.000107	2	heph	Dmel_CG31000	3R		[72..608][74..154][222..317][415..488][532..607]	[hnRNP-L_PTB][RRM1_PTBP1_like][RRM2_PTBP1_like][RRM3_PTBP1_like][RRM4_PTBP1_like]	[hnRNP-L/PTB/hephaestus splicing factor family; TIGR01649][RNA recognition motif 1 in polypyrimidine tract-binding protein 1 (PTB or hnRNP I) and similar proteins; cd12688][RNA recognition motif 2 in polypyrimidine tract-binding protein 1 (PTB or hnRNP I) and similar proteins; cd12693][RNA recognition motif 3 in polypyrimidine tract-binding protein 1 (PTB or hnRNP I) and similar proteins; cd12423…	[order(77,79..80,104,106,109..111,113,144..148,151..153)][order(226,228,255,257,259,262,264,266,295,298..301,][order(417,419..420,445,447,453,455,482,484,486..488)][order(430,432..434)][order(534,536..537,562..567,569..570,572,589,596..597,][order(579,582..583,585..586,589,603)]	[other][other][other][other][other][other]	[RNA binding site [nucleotide binding]][RNA binding site [nucleotide binding]][RNA binding site [nucleotide binding]][RRM dimerization site [polypeptide binding]][RNA binding site [nucleotide binding]][RRM dimerization site [polypeptide binding]]				3	NP_001097994.1;NP_001287630.1;NP_788776.2	156	NP_001097994.1	1 genes:heph.NP_001097994.1:hephaestus, isoform N [Drosophila melanogaster] ;NP_001287630.1:hephaestus, isoform Z [Drosophila melanogaster] ;NP_788776.2:hephaestus, isoform G [Drosophila melanogaster] ;	5	16	16	0	16	11.51	6.406e-05	7	27	27	0	27	21.55	6.471e-05	14	36	36	0	36	37.01	9.997e-05	12	38
151	0	0	1e-06	1	2e-06	2	2e-06	1	pcx	Dmel_CG3443	X		[2516..2744]	[Pecanex_C]	[Pecanex protein (C-terminus); pfam05041]							2	NP_001259182.1;NP_001259183.2	157	NP_001259182.1	1 genes:pcx.NP_001259182.1:pecanex, isoform C [Drosophila melanogaster] ;NP_001259183.2:pecanex, isoform E [Drosophila melanogaster] ;	X	X	X	X	X	X	X	X	X	X	X	X	X	X	X	X	X	X	X	X	X	1	2
152	0	0	0	0	0	0	0	0	CanA1	Dmel_CG1455	3R	3.-.-.-;3.1.3.16	[81..385][98..369]	[MPP_PP2B][PP2Ac]	[PP2B, metallophosphatase domain; cd07416][Protein phosphatase 2A homologues, catalytic domain; smart00156]	[order(93,95,130,132,158,190,199,239,321,354,381)][order(130,132,158,162,190..191,239,272,294,321,323)][order(130,132,158,190,239,321)]	[other][active][metal-binding]	[CN-CyPA-CsA complex [polypeptide binding]][][metal binding site [ion binding]]				1	NP_001247377.1	158	NP_001247377.1	calcineurin A1, isoform B [Drosophila melanogaster]	X	X	X	X	X	X	X	X	X	X	X	X	X	X	X	X	X	X	X	X	X	X	X
153	4e-06	1	1.5e-05	1	1.4e-05	1	2e-05	1	CalpA	Dmel_CG7563	2R		[77..385][401..554][704..750]	[CysPc][Calpain_III][EFh]	[Calpains, domains IIa, IIb; calcium-dependent cytoplasmic cysteine proteinases, papain-like. Functions in cytoskeletal remodeling processes, cell differentiation, apoptosis and signal transduction; cd00044][Calpain, subdomain III. Calpains are calcium-activated cytoplasmic cysteine proteinases, participate in cytoskeletal remodeling processes, cell differentiation, apoptosis and signal transduct…	[order(143,299,327)][order(439..441,450)][order(712,714,716,723,742,744,746)]	[active][other][other]	[catalytic site [active]][acidic loop][Ca2+ binding site [ion binding]]				1	NP_001097378.1	159	NP_001097378.1	Calpain-A, isoform C [Drosophila melanogaster]	X	X	X	X	X	X	X	1	2	2	0	2	3.14	3.52e-06	X	X	X	X	X	X	X	4	7
154	1.3e-05	2	2.1e-05	1	9e-06	2	1.4e-05	2	Pitslre	Dmel_CG4268	3L	2.7.11.-;2.7.11.22	[378..677][381..680]	[STKc_CDC2L1][PLN00009]	[Catalytic domain of the Serine/Threonine Kinase, Cell Division Cycle 2-like 1; cd07843][cyclin-dependent kinase A; Provisional]	[order(390..393,398,411,413,430,444,462..465,468,470..471,][order(390..393,398,411,413,444,462..465,468,471,515..516,][order(422..424,426,429..430,432..433,436..437,449,451,458,][order(430,470,511,513,532,544,546..549,551,589..590)][order(528..539,541..551)]	[active][other][other][other][other]	[][ATP binding site [chemical binding]][CDK/cyclin interface [polypeptide binding]][polypeptide substrate binding site [polypeptide binding]][activation loop (A-loop)]				2	NP_001246851.1;NP_649251.2	160	NP_001246851.1	1 genes:Pitslre.NP_001246851.1:pitslre, isoform E [Drosophila melanogaster] ;NP_649251.2:pitslre, isoform A [Drosophila melanogaster] ;	2	6	6	0	6	3.86	1.877e-05	2	4	4	0	4	4.5	7.49e-06	X	X	X	X	X	X	X	4	8
155	0.004193	2	0.005519	2	0.006173	2	0.0045	2	EF2	Dmel_CG2238	2L		[1..844][20..236][380..473][489..551][560..732][728..807]	[PTZ00416][EF2][eEF2_snRNP_like_II][EFG_II][aeEF2_snRNP_like_IV][eEF2_snRNP_like_C]	[elongation factor 2; Provisional][Elongation Factor 2 (EF2) in archaea and eukarya; cd01885][EF2_snRNP_like_II: this subfamily represents domain II of elongation factor (EF) EF-2 found eukaryotes and archaea and, the C-terminal portion of the spliceosomal human 116kD U5 small nuclear ribonucleoprotein (snRNP) protein (U5-116 kD) and, its yeast...; cd03700][Elongation Factor G, domain II; pfam144…	[26..33][order(27,29,33..34,37,40..41,73..74,112..113,136..137,180,][order(29..34,162..163,165,219..221)][54..73][69][108..111][110..128][162..165][219..221]	[other][other][other][other][other][other][other][other][other]	[G1 box][putative GEF interaction site [polypeptide binding]][GTP/Mg2+ binding site [chemical binding]][Switch I region][G2 box][G3 box][Switch II region][G4 box][G5 box]				1	NP_525105.2	161	NP_525105.2	eukaryotic translation elongation factor 2, isoform A [Drosophila melanogaster]	25	322	322	0	322	39.45	0.00092876	53	4319	4319	0	4319	69.31	0.00745686	58	2189	2189	0	2189	70.5	0.00437913	68	2796
156	0.001657	2	0.001189	2	0.000922	2	0.002547	2	Cp7Fa	Dmel_CG33962	X											1	NP_001033837.1	162	NP_001033837.1	chorion protein a at 7F, isoform A [Drosophila melanogaster]	9	124	124	0	124	47.78	0.00103025	18	459	459	0	459	75.09	0.00228276	17	146	146	0	146	70.31	0.00084134	12	224
157	0	0	2e-06	2	2e-06	1	4e-06	1	RhoGEF2	Dmel_CG9635	2R		[260..333][934..1055][1151..1200][1537..1729][1768..1873]	[PDZ_signaling][RGS_GEF_like][C1][RhoGEF][PH_RhoGEF]	[PDZ domain found in a variety of Eumetazoan signaling molecules, often in tandem arrangements. May be responsible for specific protein-protein interactions, as most PDZ domains bind C-terminal polypeptides, and binding to internal (non-C-terminal)...; cd00992][Regulator of G protein signaling (RGS) domain found in the Rho guanine nucleotide exchange factor (RhoGEF) protein; cd08756][Protein kina…	[order(269..272,274,318..319,322..323)][order(947..951,1043,1045..1048,1050..1052)][order(1151,1164,1167,1181,1184,1189,1192,1200)][order(1158,1161..1162,1171..1177)][order(1161,1163)][order(1543,1547,1648,1676..1677,1680..1681,1683..1684,]	[other][other][other][other][other][other]	[protein binding site [polypeptide binding]][putative G-alpha-13 interaction site][zinc binding sites [ion binding]][putative DAG/PE binding site][putative RAS interaction site [polypeptide binding]][GTPase interaction site [polypeptide binding]]				4	NP_001246381.1;NP_001286515.1;NP_477317.1;NP_995869.1	163	NP_001246381.1	1 genes:RhoGEF2.NP_001246381.1:Rho guanine nucleotide exchange factor 2, isoform G [Drosophila melanogaster] ;NP_001286515.1:Rho guanine nucleotide exchange factor 2, isoform H [Drosophila melanogaster] ;NP_477317.1:Rho guanine nucleotide exchange factor 2, isoform D [Drosophila melanogaster] ;NP_995869.1:Rho guanine nucleotide exchange factor 2, isoform E [Drosophila melanogaster] ;	X	X	X	X	X	X	X	X	X	X	X	X	X	X	2	3	3	0	3	0.86	1.98e-06	1	2
158	5e-06	1	4e-05	2	3e-05	2	3.6e-05	2	eIF2D	Dmel_CG31426	3R		[6..79][9..178][61..175][<212..267][469..551]	[eIF2D_N][Tma20][PUA][AIF-MLS][eIF2D_C]	[N-terminal domain of eIF2D and related proteins; cd11610][Predicted ribosome-associated RNA-binding protein Tma20, contains PUA domain [Translation, ribosomal structure and biogenesis]; COG2016][PUA domain; cl00607][Mitochondria Localisation Sequence; pfam14962][C-terminal domain of eIF2D and related proteins; cd11608]	[order(29..30,70,72,76..79)][order(476,479..480,482,500,503..505,507..509,511,526,529)]	[other][other]	[PUA domain interface [polypeptide binding]][putative rRNA binding site [nucleotide binding]]				1	NP_477481.1	164	NP_477481.1	eukaryotic translation initiation factor 2D [Drosophila melanogaster]	X	X	X	X	X	X	X	1	2	2	0	2	1.6	5.18e-06	2	5	5	0	5	4.97	1.499e-05	5	18
159	3.5e-05	2	0.000112	2	7.9e-05	2	7.5e-05	2	Prp31	Dmel_CG6876	3L		[<74..384][101..152][194..342][344..472]	[SIK1][NOSIC][Nop][Prp31_C]	[RNA processing factor Prp31, contains Nop domain [Translation, ribosomal structure and biogenesis]; COG1498][NOSIC (NUC001) domain; pfam08060][Putative snoRNA binding domain; pfam01798][Prp31 C terminal domain; pfam09785]							1	NP_648756.1	165	NP_648756.1	Pre-mRNA processing factor 31 [Drosophila melanogaster]	2	3	3	0	3	5.79	1.458e-05	4	19	19	0	19	14.37	5.526e-05	9	21	21	0	21	32.14	7.077e-05	11	38
160	3.2e-05	2	3.4e-05	1	3.2e-05	1	0.000326	1	Cpr64Ab	Dmel_CG15007	3L		[42..94]	[Chitin_bind_4]	[Insect cuticle protein; pfam00379]							1	NP_647873.2	166	NP_647873.2	cuticular protein 64Ab [Drosophila melanogaster]	1	2	2	0	2	15.83	4.057e-05	1	2	2	0	2	15	2.429e-05	X	X	X	X	X	X	X	1	2
161	2.5e-05	1	4.6e-05	2	4.7e-05	2	5.6e-05	1	l(2)35Df	Dmel_CG4152	2L	3.6.1.3	[91..1055][167..298][390..554][669..791][881..1055]	[Dob10][DEXDc][HELICc][KOW_Mtr4][DSHCT]	[Superfamily II RNA helicase [Replication, recombination and repair]; COG4581][DEAD-like helicases superfamily. A diverse family of proteins involved in ATP-dependent RNA or DNA unwinding. This domain contains the ATP-binding region; cd00046][Helicase superfamily c-terminal domain; associated with DEXDc-, DEAD-, and DEAH-box proteins, yeast initiation factor 4A, Ski2p, and Hepatitis C virus NS3 h…	[176..180][264..267][order(410..413,472..473,498..500)][order(506,535,539,542)]	[other][other][other][other]	[ATP binding site [chemical binding]][putative Mg++ binding site [ion binding]][nucleotide binding region [chemical binding]][ATP-binding site [chemical binding]]				1	NP_524929.1	167	NP_524929.1	Mtr4 helicase [Drosophila melanogaster]	X	X	X	X	X	X	X	6	18	18	0	18	8.63	2.486e-05	7	12	12	0	12	10.05	1.92e-05	15	38
162	8e-06	1	6e-06	2	0	0	2.3e-05	2	CG4066	Dmel_CG4066	3R											1	NP_650174.1	169	NP_650174.1	uncharacterized protein Dmel_CG4066 [Drosophila melanogaster]	1	2	2	0	2	1.7	8.28e-06	X	X	X	X	X	X	X	1	2	2	0	2	3.74	5.74e-06	1	2
163	0	0	1.2e-05	1	7e-06	2	1.1e-05	2	vig	Dmel_CG4170	2L		[217..320]	[HABP4_PAI-RBP1]	[Hyaluronan / mRNA binding family; pfam04774]							1	NP_523572.1	170	NP_523572.1	vasa intronic gene, isoform A [Drosophila melanogaster]	X	X	X	X	X	X	X	X	X	X	X	X	X	X	X	X	X	X	X	X	X	2	3
164	1.1e-05	2	1.8e-05	2	9e-06	2	1.9e-05	1	CG9062	Dmel_CG9062	2R		[<24..332][27..320][358..662]	[WD40][WD40][DUF3337]	[WD40 repeat [General function prediction only]; COG2319][WD40 domain, found in a number of eukaryotic proteins that cover a wide variety of functions including adaptor/regulatory modules in signal transduction, pre-mRNA processing and cytoskeleton assembly; typically contains a GH dipeptide 11-24 residues from...; cd00200][Domain of unknown function (DUF3337); pfam11816]	[order(27,45,49,55..56,71..72,90,94,100..101,113..114,131,]	[other]	[structural tetrad]				2	NP_001260886.1;NP_725018.1	171	NP_001260886.1	1 genes:CG9062.NP_001260886.1:uncharacterized protein Dmel_CG9062, isoform C [Drosophila melanogaster] ;NP_725018.1:uncharacterized protein Dmel_CG9062, isoform B [Drosophila melanogaster] ;	1	2	2	0	2	3.82	7.16e-06	2	7	7	0	7	6.62	1.5e-05	1	4	4	0	4	3.82	9.93e-06	4	9
165	0.00141	2	0.004283	2	0.001044	2	0.001401	2	RpS27A	Dmel_CG5271	2L		[1..76][1..72][102..147]	[Ubiquitin][UBQ][Ribosomal_S27]	[Ubiquitin; cd01803][Ubiquitin homologues; smart00213][Ribosomal protein S27a; pfam01599]	[order(6..10,40,42,44,47..49,68,70..76)][order(6,8..10,39,41..42,66,68,70..76)][order(6,8,44,46..49,68,70,72,76)]	[other][other][other]	[Ubq - E2 interaction site][Ubq - UCH interaction site][Ubq - CUE interaction site]				1	NP_476778.1	172	NP_476778.1	ribosomal protein S27A [Drosophila melanogaster]	10	39	12	27	24.6	67.31	0.00038388	10	262	191	71	260.902	58.33	0.00243707	14	390	316	74	342.83	67.31	0.00371056	13	383
166	0	0	1.5e-05	1	0	0	0	0	CG6927	Dmel_CG6927	X		[3..520][36..259][270..518]	[LIC][Neur_chan_LBD][Neur_chan_memb]	[Cation transporter family protein; TIGR00860][Neurotransmitter-gated ion-channel ligand binding domain; pfam02931][Neurotransmitter-gated ion-channel transmembrane region; pfam02932]							1	NP_572194.1	173	NP_572194.1	uncharacterized protein Dmel_CG6927 [Drosophila melanogaster]	X	X	X	X	X	X	X	X	X	X	X	X	X	X	X	X	X	X	X	X	X	1	4
167	2e-05	1	3.8e-05	1	7e-06	2	1.3e-05	2	Pax	Dmel_CG31794	2L		[348..400][407..458][466..518][525..576]	[LIM1_Paxillin_like][LIM2_Paxillin_like][LIM3_Paxillin_like][LIM4_Paxillin]	[The first LIM domain of the paxillin like protein family; cd09336][The second LIM domain of the paxillin like protein family; cd09337][The third LIM domain of the paxillin like protein family; cd09338][The fourth LIM domain of Paxillin; cd09411]	[order(348,351,368,371,374,377,395,398)][order(407,410,427,430,433,436,454,457)][order(466,469,486,489,492,495,513,516)][order(525,528,545,548,551,554,572,575)]	[other][other][other][other]	[Zn binding site [ion binding]][Zn binding site [ion binding]][Zn binding site [ion binding]][Zn binding site [ion binding]]				5	NP_001033913.1;NP_001246089.1;NP_001246090.1;NP_724183.1;NP_724185.1	174	NP_001033913.1	1 genes:Pax.NP_001033913.1:paxillin, isoform G [Drosophila melanogaster] ;NP_001246089.1:paxillin, isoform H [Drosophila melanogaster] ;NP_001246090.1:paxillin, isoform K [Drosophila melanogaster] ;NP_724183.1:paxillin, isoform C [Drosophila melanogaster] ;NP_724185.1:paxillin, isoform B [Drosophila melanogaster] ;	X	X	X	X	X	X	X	4	8	8	0	8	13.77	2.006e-05	X	X	X	X	X	X	X	6	11
168	7.9e-05	1	0.00046	2	0.000169	2	0.000298	1	Jheh2	Dmel_CG15102	2R	3.3.2.-;3.3.2.10;3.3.2.9	[58..174][188..>346]	[EHN][Abhydrolase_1]	[Epoxide hydrolase N terminus; pfam06441][alpha/beta hydrolase fold; pfam00561]							1	NP_611386.2	175	NP_611386.2	juvenile hormone epoxide hydrolase 2, isoform A [Drosophila melanogaster]	X	X	X	X	X	X	X	2	25	25	0	25	10.37	7.868e-05	1	32	32	0	32	5.18	0.0001167	4	185
169	0.000346	2	0.000434	2	0.000523	2	0.00067	2	tum	Dmel_CG13345	2R		[319..367][381..570]	[C1][RhoGAP_MgcRacGAP]	[Protein kinase C conserved region 1 (C1) . Cysteine-rich zinc binding domain. Some members of this domain family bind phorbol esters and diacylglycerol, some are reported to bind RasGTP. May occur in tandem arrangement. Diacylglycerol (DAG) is a second...; cd00029][RhoGAP_MgcRacGAP: RhoGAP (GTPase-activator protein [GAP] for Rho-like small GTPases) domain present in MgcRacGAP proteins. MgcRacGAP…	[order(319,332,335,348,351,356,359,367)][order(326,329..330,339..343,344)][order(329,331)][order(417,454,458,526,529..530,556)][417][419]	[other][other][other][other][active][other]	[zinc binding sites [ion binding]][putative DAG/PE binding site][putative RAS interaction site [polypeptide binding]][putative GTPase interaction site [polypeptide binding]][catalytic residue [active]][activation site]				1	NP_610912.2	176	NP_610912.2	tumbleweed [Drosophila melanogaster]	24	135	135	0	135	38.24	0.00052583	14	71	71	0	71	34.56	0.00016554	27	140	140	0	140	48.32	0.00037821	18	152
170	2.4e-05	1	0	0	0	0	0	0	CG4935	Dmel_CG4935	2L		[10..>302][10..281]	[WD40][WD40]	[WD40 repeat [General function prediction only]; COG2319][WD40 domain, found in a number of eukaryotic proteins that cover a wide variety of functions including adaptor/regulatory modules in signal transduction, pre-mRNA processing and cytoskeleton assembly; typically contains a GH dipeptide 11-24 residues from...; cd00200]	[order(16,34,38,44..45,57..58,76,80,86..87,99..100,117,122,]	[other]	[structural tetrad]				1	NP_609782.2	177	NP_609782.2	uncharacterized protein Dmel_CG4935 [Drosophila melanogaster]	2	3	3	0	3	6.17	2.371e-05	X	X	X	X	X	X	X	X	X	X	X	X	X	X	X	X
171	0.0001	1	4.9e-05	1	0	0	0.000541	1	CG14096	Dmel_CG14096	3L											1	NP_649113.1	179	NP_649113.1	uncharacterized protein Dmel_CG14096 [Drosophila melanogaster]	1	5	5	0	5	22.13	9.977e-05	X	X	X	X	X	X	X	X	X	X	X	X	X	X	1	3
172	2.6e-05	1	3e-05	2	4.5e-05	2	4.7e-05	1	l(2)k09913	Dmel_CG3082	2R		[146..372][<196..367]	[DUF829][Abhydrolase_6]	[Eukaryotic protein of unknown function (DUF829); pfam05705][Alpha/beta hydrolase family; pfam12697]							4	NP_001286754.1;NP_001286755.1;NP_001286756.1;NP_726286.1	180	NP_001286754.1	1 genes:l(2)k09913.NP_001286754.1:lethal (2) k09913, isoform E [Drosophila melanogaster] ;NP_001286755.1:lethal (2) k09913, isoform F [Drosophila melanogaster] ;NP_001286756.1:lethal (2) k09913, isoform G [Drosophila melanogaster] ;NP_726286.1:lethal (2) k09913, isoform D [Drosophila melanogaster] ;	X	X	X	X	X	X	X	2	7	7	0	7	8.23	2.622e-05	2	3	3	0	3	5.14	1.302e-05	3	9
173	3.6e-05	2	9.5e-05	2	9.4e-05	2	7.3e-05	2	CG5728	Dmel_CG5728	3R		[71..165][172..243][261..327][530..591][1102..>1172][1170..1403][1320..1350][1355..1382]	[S1_Rrp5_repeat_hs1_sc1][S1_like][S1_like][S1][eIF3_subunit][TPR][TPR repeat][TPR repeat]	[S1_Rrp5_repeat_hs1_sc1: Rrp5 is a trans-acting factor important for biogenesis of both the 40S and 60S eukaryotic ribosomal subunits. Rrp5 has two distinct regions, an N-terminal region containing tandemly repeated S1 RNA-binding domains (12 S1 repeats...; cd05693][S1_like: Ribosomal protein S1-like RNA-binding domain. Found in a wide variety of RNA-associated proteins. Originally identified in …	[order(82,90,100,102)][order(184,192,203,205)][order(269,277,288,290)][order(1293..1294,1296,1322,1325..1326,1329..1330,]	[other][other][other][other]	[RNA binding site [nucleotide binding]][RNA binding site [nucleotide binding]][RNA binding site [nucleotide binding]][putative protein binding surface [polypeptide binding]]				1	NP_651245.1	181	NP_651245.1	uncharacterized protein Dmel_CG5728 [Drosophila melanogaster]	7	12	12	0	12	7.13	2.043e-05	19	50	50	0	50	18.81	5.095e-05	21	47	47	0	47	21.96	5.549e-05	30	95
174	0	0	4.5e-05	1	4.3e-05	1	0.000102	1	SLIRP1	Dmel_CG33714	X		[16..88][16..87]	[RRM_SLIRP][RRM]	[RNA recognition motif found in SRA stem-loop-interacting RNA-binding protein (SLIRP) and similar proteins; cd12242][RNA recognition motif; smart00360]							1	NP_001027083.1	182	NP_001027083.1	SRA stem-loop interacting RNA binding protein 1, isoform B [Drosophila melanogaster]	X	X	X	X	X	X	X	X	X	X	X	X	X	X	X	X	X	X	X	X	X	1	2
175	6.8e-05	1	4.6e-05	2	4.9e-05	2	7e-05	1	su(f)	Dmel_CG17170	X		[48..78][245..519][376..650]	[HAT][TPR][Suf]	[HAT (Half-A-TPR) repeats; smart00386][Tetratricopeptide (TPR) repeat [General function prediction only]; COG0457][Suppressor of forked protein (Suf); pfam05843]							1	NP_001104479.1	183	NP_001104479.1	suppressor of forked, isoform E [Drosophila melanogaster]	X	X	X	X	X	X	X	8	34	34	0	34	18.28	6.759e-05	3	5	5	0	5	8.05	1.152e-05	7	29
176	0	0	6e-06	2	7e-06	2	3e-06	2	Pez	Dmel_CG9493	2L	3.1.3.48	[26..230][26..108][120..222][225..317][1007..1243][1009..1243]	[B41][FERM_N][FERM_B-lobe][FERM_C_PTPN14_PTPN21][Y_phosphatase][PTPc]	[Band 4.1 homologues; smart00295][FERM N-terminal domain; pfam09379][FERM domain B-lobe; cd14473][FERM domain C-lobe of Protein tyrosine phosphatase non-receptor proteins 14 and 21 (PTPN14 and 21); cd13188][Protein-tyrosine phosphatase; pfam00102][Protein tyrosine phosphatases (PTP) catalyze the dephosphorylation of phosphotyrosine peptides; they regulate phosphotyrosine levels in signal transduc…	[order(234,251,253,258)][order(262,267..270,304,308,311..312)][304..315][order(1144,1185..1186,1189,1192..1193)]	[other][other][other][active]	[putative phosphoinositide binding site [chemical binding]][putative peptide binding site [polypeptide binding]][putative actin binding site 2 [polypeptide binding]][]				1	NP_001260127.1	184	NP_001260127.1	Pez, isoform B [Drosophila melanogaster]	X	X	X	X	X	X	X	X	X	X	X	X	X	X	1	2	2	0	2	1.12	2.7e-06	3	6
177	0	0	1.1e-05	2	0	0	7e-06	1	CG9945	Dmel_CG9945	2R		[128..467][<133..478]	[WD40][WD40]	[WD40 domain, found in a number of eukaryotic proteins that cover a wide variety of functions including adaptor/regulatory modules in signal transduction, pre-mRNA processing and cytoskeleton assembly; typically contains a GH dipeptide 11-24 residues from...; cl02567][WD40 repeat [General function prediction only]; COG2319]	[order(145,149,155..156,168..169,191,195,201..202,220..221,]	[other]	[structural tetrad]				1	NP_611494.1	185	NP_611494.1	uncharacterized protein Dmel_CG9945, isoform A [Drosophila melanogaster]	X	X	X	X	X	X	X	X	X	X	X	X	X	X	2	4	4	0	4	4.11	1.322e-05	1	2
178	7e-06	1	0	0	0.000139	1	0	0	CG7414	Dmel_CG7414	3L		[232..419][<289..391]	[eIF2A][WD40]	[Eukaryotic translation initiation factor eIF2A; pfam08662][WD40 domain, found in a number of eukaryotic proteins that cover a wide variety of functions including adaptor/regulatory modules in signal transduction, pre-mRNA processing and cytoskeleton assembly; typically contains a GH dipeptide 11-24 residues from...; cl02567]							1	NP_001189155.1	186	NP_001189155.1	eukaryotic translation initiation factor 2A, isoform C [Drosophila melanogaster]	2	3	0	3	1.5	5.59	6.58e-06	7	40	0	40	0	24.5	X	5	15	0	15	0	16.94	X	12	60
179	7e-06	1	2.7e-05	1	9e-06	1	4e-06	1	nxf2	Dmel_CG4118	3L		[418..458][459..484][485..508][509..539][763..825]	[leucine-rich repeat][leucine-rich repeat][leucine-rich repeat][leucine-rich repeat][TAP_C]	[leucine-rich repeat [structural motif]][leucine-rich repeat [structural motif]][leucine-rich repeat [structural motif]][leucine-rich repeat [structural motif]][C-terminal domain of vertebrate Tap protein; smart00804]							2	NP_001261953.1;NP_524111.3	187	NP_001261953.1	1 genes:nxf2.NP_001261953.1:nuclear RNA export factor 2, isoform C [Drosophila melanogaster] ;NP_524111.3:nuclear RNA export factor 2, isoform A [Drosophila melanogaster] ;	X	X	X	X	X	X	X	2	4	4	0	4	4.85	7.07e-06	X	X	X	X	X	X	X	7	11
180	0.000179	2	0.000326	2	0.000144	2	0.000556	2	CG14309	Dmel_CG14309	3R	3.2.-.-										1	NP_650718.2	188	NP_650718.2	uncharacterized protein Dmel_CG14309 [Drosophila melanogaster]	8	74	74	0	74	12.22	0.00018648	17	114	114	0	114	26.92	0.00017197	24	206	206	0	206	37.68	0.00036006	27	140
181	0.001648	2	0.001125	2	0.000985	2	0.001539	2	zip	Dmel_CG15792	2R	3.6.1.3	[79..121][126..826][145..814][1116..1973][1299..1438]	[Myosin_N][MYSc][MYSc_Myh2_insects_mollusks][Myosin_tail_1][Tropomyosin_1]	[Myosin N-terminal SH3-like domain; pfam02736][Myosin. Large ATPases; smart00242][class II myosin heavy chain 2, motor domain; cd14911][Myosin tail; pfam01576][Tropomyosin like; pfam12718]	[order(172..180,224..231,282..292,510..515)][172..180][224..231][282..292][510..515][order(539..550,553..562)][746..755][758..814]	[other][other][other][other][other][other][other][other]	[ATP binding site [chemical binding]][purine-binding loop][P-loop][switch I region][switch II region][relay loop][SH1 helix][converter subdomain]				1	NP_001014552.1	189	NP_001014552.1	zipper, isoform D [Drosophila melanogaster]	132	4122	0	4122	1456	56.3	0.00175817	103	2333	73	2260	2128	57.64	0.00153814	181	2754	44	2710	1488	71.73	0.00124623	132	1368
182	0	0	2.1e-05	1	1.2e-05	2	5e-06	1	CG9791	Dmel_CG9791	3R	3.6.1.3	[193..323][195..507][<357..461][613..661]	[DEXDc][SrmB][HELICc][SUV3_C]	[DEAD-like helicases superfamily. A diverse family of proteins involved in ATP-dependent RNA or DNA unwinding. This domain contains the ATP-binding region; cd00046][Superfamily II DNA and RNA helicase [Replication, recombination and repair]; COG0513][Helicase superfamily c-terminal domain; associated with DEXDc-, DEAD-, and DEAH-box proteins, yeast initiation factor 4A, Ski2p, and Hepatitis C vir…	[197..201][302..305][order(360..363,383..384,411..413)][order(419,453,457,460)]	[other][other][other][other]	[ATP binding site [chemical binding]][putative Mg++ binding site [ion binding]][nucleotide binding region [chemical binding]][ATP-binding site [chemical binding]]				1	NP_001303458.1	190	NP_001303458.1	Suv3 helicase, isoform D [Drosophila melanogaster]	X	X	X	X	X	X	X	X	X	X	X	X	X	X	X	X	X	X	X	X	X	5	8
183	5e-06	1	3.9e-05	2	9e-06	2	2.5e-05	1	CG6388	Dmel_CG6388	2L	2.1.1.-	[17..452]	[AdoMet_MTases]	[S-adenosylmethionine-dependent methyltransferases (SAM or AdoMet-MTase), class I; AdoMet-MTases are enzymes that use S-adenosyl-L-methionine (SAM or AdoMet) as a substrate for methyltransfer, creating the product S-adenosyl-L-homocysteine (AdoHcy); cl17173]							1	NP_609566.1	191	NP_609566.1	tRNA methyltransferase 1 [Drosophila melanogaster]	X	X	X	X	X	X	X	1	2	2	0	2	2.42	5.04e-06	1	3	3	0	3	2.42	8.76e-06	2	20
184	7e-06	1	4.7e-05	2	3.4e-05	2	7.7e-05	1	mRpL37	Dmel_CG42632	3R		[<275..408]	[PDCD9]	[Mitochondrial 28S ribosomal protein S30 (PDCD9); pfam07147]							1	NP_524306.3	192	NP_524306.3	mitochondrial ribosomal protein L37 [Drosophila melanogaster]	X	X	X	X	X	X	X	1	2	2	0	2	3.68	7.14e-06	1	5	5	0	5	4.41	2.069e-05	5	15
185	3.2e-05	1	4.8e-05	2	0.000131	2	0.000102	1	Arl1	Dmel_CG6025	3L		[5..173][18..175]	[SAR][Arl1]	[Sar1p-like members of the Ras-family of small GTPases; smart00178][ADP ribosylation factor 1 (Arf1); cd04151]	[23..30][order(25..31,44,47,69,125..126,128,158..160)][order(25..26,30,34,46..53,75,80)][35..50][order(47..51,56,66,70,76,78..80)][47][order(49..50,63,79..80,82,114)][order(50..57,60..65)][order(66..74,76..79)][66..69][125..128][158..160]	[other][other][other][other][other][other][other][other][other][other][other][other]	[G1 box][GTP/Mg2+ binding site [chemical binding]][putative GAP interaction site [polypeptide binding]][Switch I region][putative GEF interaction site [polypeptide binding]][G2 box][effector interaction site][interswitch region][Switch II region][G3 box][G4 box][G5 box]				1	NP_524098.2	193	NP_524098.2	ADP ribosylation factor-like 1 [Drosophila melanogaster]	X	X	X	X	X	X	X	1	4	4	0	4	10	3.238e-05	1	2	2	0	2	12.78	1.876e-05	3	7
186	4.9e-05	2	5.1e-05	2	4.7e-05	2	3.6e-05	1	Ranbp21	Dmel_CG12234	X		[34..100][116..274]	[IBN_N][Xpo1]	[Importin-beta N-terminal domain; pfam03810][Exportin 1-like protein; pfam08389]							1	NP_001285453.1	194	NP_001285453.1	Ranbp21, isoform B [Drosophila melanogaster]	3	11	11	0	11	2.66	2.158e-05	18	65	65	0	65	21.43	7.632e-05	5	14	14	0	14	4.59	1.905e-05	15	51
187	0.000296	2	0.000201	2	0.000226	2	0.000222	2	CG9684	Dmel_CG9684	3R		[20..55][135..250][527..574]	[zf-MYND][TUDOR][TUDOR]	[MYND finger; pfam01753][Tudor domain; pfam00567][Tudor domains are found in many eukaryotic organisms and have been implicated in protein-protein interactions in which methylated protein substrates bind to these domains. For example, the Tudor domain of Survival of Motor Neuron (SMN) binds to...; cd04508]	[order(533,536,538,561,564)]	[other]	[dimethylated arginine/lysine binding site [chemical binding]]				1	NP_649797.2	195	NP_649797.2	uncharacterized protein Dmel_CG9684 [Drosophila melanogaster]	15	109	109	0	109	29.75	0.00041331	24	79	79	0	79	48.91	0.00017931	17	54	54	0	54	46.57	0.00014202	24	83
188	1.6e-05	2	3.4e-05	2	3.3e-05	2	5e-05	1	mahj	Dmel_CG10080	2R		[912..944][1159..>1350][1194..>1423]	[LisH][WD40][WD40]	[Lissencephaly type-1-like homology motif; smart00667][WD40 domain, found in a number of eukaryotic proteins that cover a wide variety of functions including adaptor/regulatory modules in signal transduction, pre-mRNA processing and cytoskeleton assembly; typically contains a GH dipeptide 11-24 residues from...; cl02567][WD40 repeat [General function prediction only]; COG2319]	[order(1170,1174,1180..1181,1194,1212,1216,1224..1225,1258,]	[other]	[structural tetrad]				1	NP_001246451.1	197	NP_001246451.1	mahjong, isoform B [Drosophila melanogaster]	1	2	2	0	2	0.65	3.15e-06	10	30	30	0	30	11.27	2.831e-05	6	22	22	0	22	6.99	2.406e-05	14	34
189	0.000337	2	0.00068	2	0.000756	2	0.000344	2	Elf	Dmel_CG6382	2L		[12..28][191..619][197..416][424..505][511..617]	[PAM2][TEF1][EF1_alpha][eRF3_II][eRF3c_III]	[Ataxin-2 C-terminal region; pfam07145][Translation elongation factor EF-1alpha (GTPase) [Translation, ribosomal structure and biogenesis]; COG5256][Elongation Factor 1-alpha (EF1-alpha) protein family; cd01883][eRF3_II: domain II of the eukaryotic class II release factor (eRF3). In eukaryotes, translation termination is mediated by two interacting release factors, eRF1 and eRF3, which act as cla…	[202..209][order(203,205,209..210,213,216..217,264..265,283..284,][order(205,207..210,341..342,344,383..385)][order(209,252,255..256,258,260,262..264,266,277,279,][254..264][260][279..282][281..299][341..344][383..385][order(527..534,536,538,543,545,547,568..569,571,603,605)]	[other][other][other][other][other][other][other][other][other][other][other]	[G1 box][putative GEF interaction site [polypeptide binding]][GTP/Mg2+ binding site [chemical binding]][EF1Balpha binding site [polypeptide binding]][Switch I region][G2 box][G3 box][Switch II region][G4 box][G5 box][heterodimer interface [polypeptide binding]]				2	NP_001260415.1;NP_001260416.1	198	NP_001260415.1	1 genes:eRF3.NP_001260415.1:eukaryotic translation release factor 3, isoform B [Drosophila melanogaster] ;NP_001260416.1:eukaryotic translation release factor 3, isoform C [Drosophila melanogaster] ;	4	8	8	0	8	10.18	3.146e-05	21	273	273	0	273	38.61	0.00064267	24	183	183	0	183	43.94	0.00049917	24	265
190	0	0	2.8e-05	1	3.5e-05	1	4.2e-05	1	CG8207	Dmel_CG8207	2R	2.7.7.13	[1..366][4..270][306..372]	[GCD1][M1P_guanylylT_A_like_N][LbetaH]	[NDP-sugar pyrophosphorylase, includes eIF-2Bgamma, eIF-2Bepsilon, and LPS biosynthesis proteins [Translation, ribosomal structure and biogenesis, Cell wall/membrane/envelope biogenesis]; COG1208][N-terminal domain of M1P_guanylyl_A_ like proteins are likely to be a isoform of GDP-mannose pyrophosphorylase; cd06428][Left-handed parallel beta-Helix (LbetaH or LbH) domain: The alignment contains 5 …	[order(7..10,26,116..118,184)][order(118,256,258)][order(317,319,323,325,335,340,342,352,356..357,359,369)][order(352,354..355,359,371)]	[other][metal-binding][other][other]	[putative substrate binding site][][putative trimer interface [polypeptide binding]][putative CoA binding site [chemical binding]]				1	NP_611051.2	199	NP_611051.2	uncharacterized protein Dmel_CG8207 [Drosophila melanogaster]	X	X	X	X	X	X	X	X	X	X	X	X	X	X	X	X	X	X	X	X	X	3	6
191	1e-06	1	0	0	0	0	0	0	CG45186	Dmel_CG45186	3L		[2247..2339][2373..2479][<2583..2672][2690..2793][2842..2949][3005..3040]	[gelsolin_S2_like][gelsolin_like][ADF_gelsolin][gelsolin_S5_like][ADF_gelsolin][VHP]	[Gelsolin sub-domain 2-like domain found in gelsolin, severin, villin, and related proteins; cd11289][Tandemly repeated domains found in gelsolin, severin, villin, and related proteins; cd11280][Actin depolymerization factor/cofilin- and gelsolin-like domains; cl15697][Gelsolin sub-domain 5-like domain found in gelsolin, severin, villin, and related proteins; cd11288][Actin depolymerization facto…	[order(2275,2297)][order(2402,2425)][2698][order(2720..2721,2745)]	[other][other][other][other]	[putative type 2 Ca binding site [ion binding]][putative type 2 Ca binding site [ion binding]][putative nucleotide binding residue [chemical binding]][putative type 2 Ca binding site [ion binding]]				1	NP_001286915.1	200	NP_001286915.1	supervillin, isoform W [Drosophila melanogaster]	X	X	X	X	X	X	X	3	3	1	2	1.66667	1.45	8e-07	4	8	0	8	0	2.14	X	7	13
192	3.6e-05	1	4.6e-05	2	2e-05	2	1.3e-05	2	stc	Dmel_CG3647	2L		[453..499][506..554][564..606][623..675][712..764][823..871][854..904][985..1058]	[NF-X1-zinc-finger][NF-X1-zinc-finger][NF-X1-zinc-finger][NF-X1-zinc-finger][NF-X1-zinc-finger][NF-X1-zinc-finger][NF-X1-zinc-finger][R3H_NF-X1]	[Presumably a zinc binding domain, which has been shown to bind to DNA in the human nuclear transcriptional repressor NF-X1. The zinc finger can be characterized by the pattern C-X(1-6)-H-X-C-X3-C(H/C)-X(3-4)-(H/C)-X(1-10)-C. The NF-X1 zinc finger...; cd06008][Presumably a zinc binding domain, which has been shown to bind to DNA in the human nuclear transcriptional repressor NF-X1. The zinc finge…	[order(1029,1033)]	[other]	[RxxxH motif]				4	NP_001260460.1;NP_001260461.1;NP_476598.1;NP_476599.1	201	NP_001260460.1	1 genes:stc.NP_001260460.1:shuttle craft, isoform C [Drosophila melanogaster] ;NP_001260461.1:shuttle craft, isoform D [Drosophila melanogaster] ;NP_476598.1:shuttle craft, isoform A [Drosophila melanogaster] ;NP_476599.1:shuttle craft, isoform B [Drosophila melanogaster] ;	X	X	X	X	X	X	X	7	27	27	0	27	7.67	3.593e-05	9	18	18	0	18	10.23	2.776e-05	13	35
193	3.5e-05	1	7.1e-05	2	4.2e-05	2	3.9e-05	2	GCS2alpha	Dmel_CG14476	X	3.2.1.20	[224..362][343..792][362..833]	[GH31_N][Glyco_hydro_31][GH31_GANC_GANAB_alpha]	[N-terminal domain of glycosyl hydrolase family 31 (GH31); cd14752][Glycosyl hydrolases family 31; pfam01055][neutral alpha-glucosidase C, neutral alpha-glucosidase AB; cd06603]	[263][order(407,520,579,592,595,628,653)][order(520,595)]	[active][active][active]	[][putative active site [active]][catalytic site [active]]				1	NP_652145.1	202	NP_652145.1	glucosidase 2 alpha subunit, isoform B [Drosophila melanogaster]	X	X	X	X	X	X	X	7	22	22	0	22	8.01	3.469e-05	4	9	9	0	9	6.82	1.645e-05	12	58
194	0	0	1.5e-05	1	0	0	4e-06	1	dlt	Dmel_CG32315	3L		[784..909]	[Codanin-1_C]	[Codanin-1 C-terminus; pfam15296]							1	NP_728672.1	203	NP_728672.1	discs lost [Drosophila melanogaster]	X	X	X	X	X	X	X	X	X	X	X	X	X	X	X	X	X	X	X	X	X	3	9
195	6.6e-05	1	0.000178	2	9.1e-05	2	0.000121	2	mbo	Dmel_CG6819	3R		[2..702]	[Nup88]	[Nuclear pore component; pfam10168]							1	NP_524330.2	204	NP_524330.2	members only [Drosophila melanogaster]	X	X	X	X	X	X	X	8	32	32	0	32	15.95	6.642e-05	13	79	79	0	79	26.64	0.00019001	17	58
196	8e-06	2	5.5e-05	2	4.3e-05	2	6.9e-05	1	CG1234	Dmel_CG1234	3R		[231..330][575..727]	[NOC3p][CBF]	[Nucleolar complex-associated protein; pfam07540][CBF/Mak21 family; pfam03914]							1	NP_649710.1	205	NP_649710.1	uncharacterized protein Dmel_CG1234 [Drosophila melanogaster]	2	3	3	0	3	3.77	8.88e-06	2	4	4	0	4	4.14	7.09e-06	3	7	7	0	7	7.3	1.438e-05	8	39
197	9e-06	1	3.1e-05	2	1.9e-05	2	3.4e-05	1	Zwilch	Dmel_CG18729	3R		[29..641]	[DUF2352]	[Uncharacterized conserved protein (DUF2352); pfam09817]							1	NP_733421.1	206	NP_733421.1	zwilch [Drosophila melanogaster]	X	X	X	X	X	X	X	2	4	4	0	4	4.68	9.09e-06	3	8	8	0	8	8.89	2.107e-05	6	13
198	1.2e-05	2	1.9e-05	2	2.1e-05	2	2.5e-05	2	Zasp52	Dmel_CG30084	2R		[6..87][150..175][282..333][723..776][784..835][843..896]	[PDZ_signaling][ZM][LIM][LIM1_Enigma_like_1][LIM][LIM3_Enigma_like_1]	[PDZ domain found in a variety of Eumetazoan signaling molecules, often in tandem arrangements. May be responsible for specific protein-protein interactions, as most PDZ domains bind C-terminal polypeptides, and binding to internal (non-C-terminal)...; cd00992][ZASP-like motif; smart00735][LIM is a small protein-protein interaction domain, containing two zinc fingers; cl02475][The first LIM domai…	[order(18..21,23,71..72,75..76)][order(282,285,302,305,308,311,329,332)][order(723,726,743,746,749,752,772,775)][order(784,787,804,807,810,813,831,834)][order(843,846,865,868,871,874,892,895)]	[other][other][other][other][other]	[protein binding site [polypeptide binding]][Zn binding site [ion binding]][Zn binding site [ion binding]][Zn binding site [ion binding]][Zn binding site [ion binding]]				4	NP_001261005.1;NP_001261011.1;NP_001261012.1;NP_665700.2	207	NP_001261005.1	1 genes:Zasp52.NP_001261005.1:Z band alternatively spliced PDZ-motif protein 52, isoform L [Drosophila melanogaster] ;NP_001261011.1:Z band alternatively spliced PDZ-motif protein 52, isoform R [Drosophila melanogaster] ;NP_001261012.1:Z band alternatively spliced PDZ-motif protein 52, isoform S [Drosophila melanogaster] ;NP_665700.2:Z band alternatively spliced PDZ-motif protein 52, isoform C [D…	1	5	5	0	5	1.78	1.357e-05	3	7	7	0	7	7.69	1.137e-05	3	5	5	0	5	7.69	9.41e-06	4	13
199	1.8e-05	1	1.8e-05	2	3.6e-05	1	1.7e-05	1	Mtch	Dmel_CG6851	3L		[142..222]	[Mito_carr]	[Mitochondrial carrier protein; pfam00153]							1	NP_001246525.1	208	NP_001246525.1	mitochondrial carrier homolog 1, isoform E [Drosophila melanogaster]	X	X	X	X	X	X	X	2	4	4	0	4	7.91	1.845e-05	1	2	2	0	2	4.11	1.069e-05	1	4
200	1.7e-05	1	1.4e-05	1	0	0	1.3e-05	1	CG1142	Dmel_CG1142	3R		[161..254]	[Fcf2]	[Fcf2 pre-rRNA processing; pfam08698]							1	NP_788592.1	209	NP_788592.1	uncharacterized protein Dmel_CG1142 [Drosophila melanogaster]	1	2	2	0	2	4.27	1.733e-05	X	X	X	X	X	X	X	X	X	X	X	X	X	X	1	2
201	8e-05	2	0.000295	2	0.000483	2	0.000534	2	Thiolase	Dmel_CG4581	2R	1.1.1.211;2.3.1.16	[44..462][45..462]	[fadI][thiolase]	[3-ketoacyl-CoA thiolase; Reviewed; PRK08963][Thiolase are ubiquitous enzymes that catalyze the reversible thiolytic cleavage of 3-ketoacyl-CoA into acyl-CoA and acetyl-CoA, a 2-step reaction involving a covalent intermediate formed with a catalytic cysteine. They are found in prokaryotes and...; cd00751]	[order(63,90,104,107,111,122..125,133,140..141,144,159,331,][order(128,419,449)]	[other][active]	[dimer interface [polypeptide binding]][]				1	NP_477378.1	210	NP_477378.1	mitochondrial trifunctional protein beta subunit [Drosophila melanogaster]	2	4	4	0	4	2.99	2.076e-05	12	45	45	0	45	35.39	0.00013982	14	53	53	0	53	37.31	0.0001908	16	93
202	0.000109	1	1.1e-05	1	0	0	3e-05	2	Pnn	Dmel_CG8383	3R		[124..254]	[Pinin_SDK_memA]	[pinin/SDK/memA/ protein conserved region; pfam04696]							1	NP_001097727.1	211	NP_001097727.1	pinin, isoform B [Drosophila melanogaster]	6	26	4	22	13.7778	28.34	0.00010925	X	X	X	X	X	X	X	3	4	0	4	2	14.01	1.1e-05	X	X
203	8e-06	1	2.1e-05	1	3e-05	1	1.5e-05	1	CG10163	Dmel_CG10163	3L	3.1.1.32	[91..349]	[Esterase_lipase]	[Esterases and lipases (includes fungal lipases, cholinesterases, etc.) These enzymes act on carboxylic esters (EC: 3.1.1.-). The catalytic apparatus involves three residues (catalytic triad): a serine, a glutamate or aspartate and a histidine.These...; cl21494]	[195..199][order(197,290)]	[other][other]	[nucleophilic elbow][catalytic triad]				1	NP_648042.1	212	NP_648042.1	uncharacterized protein Dmel_CG10163 [Drosophila melanogaster]	X	X	X	X	X	X	X	1	2	2	0	2	6.35	7.71e-06	X	X	X	X	X	X	X	2	4
204	0	0	8e-06	2	1.6e-05	1	1.6e-05	1	Abi	Dmel_CG9749	3R		[105..185][419..470]	[Abi_HHR][SH3_Abi]	[Abl-interactor HHR; pfam07815][Src homology 3 domain of Abl Interactor proteins; cd11826]	[order(424,426,429,433,451..452,465,467..468)]	[other]	[peptide ligand binding site [polypeptide binding]]				3	NP_001097785.1;NP_001247090.1;NP_001247091.1	213	NP_001097785.1	1 genes:Abi.NP_001097785.1:abelson interacting protein, isoform B [Drosophila melanogaster] ;NP_001247090.1:abelson interacting protein, isoform C [Drosophila melanogaster] ;NP_001247091.1:abelson interacting protein, isoform D [Drosophila melanogaster] ;	X	X	X	X	X	X	X	X	X	X	X	X	X	X	1	2	2	0	2	5.07	7.14e-06	2	2
205	2.6e-05	2	3.4e-05	2	2.9e-05	2	2.5e-05	2	ND-42	Dmel_CG6343	3R	1.6.5.3;1.6.99.3	[82..326][84..308]	[Dck][NDUO42]	[Deoxyadenosine/deoxycytidine kinase [Nucleotide transport and metabolism]; COG1428][NADH:Ubiquinone oxioreductase, 42 kDa (NDUO42) is a family of proteins that are highly similar to deoxyribonucleoside kinases (dNK). Members of this family have been identified as one of the subunits of NADH:Ubiquinone oxioreductase (complex I), a...; cd02030]							1	NP_001262821.1	214	NP_001262821.1	NADH dehydrogenase (ubiquinone) 42 kDa subunit, isoform C [Drosophila melanogaster]	1	4	4	0	4	3.44	2.393e-05	4	8	8	0	8	16.71	2.864e-05	1	2	2	0	2	4.18	8.3e-06	4	12
206	3.9e-05	2	0.000128	2	0.000119	2	0.000112	2	Rho1	Dmel_CG8416	2R		[5..179][7..180]	[RhoA_like][Ras]	[Ras homology family A (RhoA)-like includes RhoA, RhoB and RhoC; cd01870][Ras family; pfam00071]	[order(5,34,37..38,41,43,45,54,58..59,61..63,66,68,72)][12..19][order(15..20,34..35,37,59..60,118,120,161..162)][order(23,25..29,42..43,45..47,52..54,163..164,168..169,][order(34,36,38..39,63..66,69,72,94)][34..42][order(37..38,61,66,68..69,71..72,75,105..106,108)][37][order(39,65..69,72,97,101,105)][order(39..40,65..66,68..69,72)][59..62][62..79][117..120][160..162]	[other][other][other][other][other][other][other][other][other][other][other][other][other][other]	[GEF (guanine nucleotide exchange factor) interaction site [polypeptide binding]][G1 box][GTP/Mg2+ binding site [chemical binding]][PKN/PRK1 effector interaction site][GAP (GTPase-activating protein) interaction site [polypeptide binding]][Switch I region][GDI (guanine nucleotide dissociation inhibitor) interaction site [polypeptide binding]][G2 box][Mdia effector interaction site][Rho kinase (RO…				1	NP_477098.1	215	NP_477098.1	Rho1, isoform A [Drosophila melanogaster]	1	2	2	0	2	6.25	2.536e-05	3	7	7	0	7	23.44	5.313e-05	1	4	4	0	4	6.25	3.518e-05	4	21
207	4.3e-05	1	0	0	0	0	3.2e-05	2	Tm2	Dmel_CG4843	3R		[7..153][48..284]	[Tropomyosin_1][Tropomyosin]	[Tropomyosin like; pfam12718][Tropomyosin; pfam00261]							1	NP_001262592.1	216	NP_001262592.1	tropomyosin 2, isoform F [Drosophila melanogaster]	1	5	5	0	5	6.34	4.286e-05	X	X	X	X	X	X	X	X	X	X	X	X	X	X	X	X
208	0	0	0	0	2.3e-05	1	1.1e-05	1	CG11975	Dmel_CG11975	3R		[80..>311][141..>265]	[WD40][WD40]	[WD40 repeat [General function prediction only]; COG2319][WD40 domain, found in a number of eukaryotic proteins that cover a wide variety of functions including adaptor/regulatory modules in signal transduction, pre-mRNA processing and cytoskeleton assembly; typically contains a GH dipeptide 11-24 residues from...; cl02567]							1	NP_001262394.1	217	NP_001262394.1	uncharacterized protein Dmel_CG11975, isoform B [Drosophila melanogaster]	X	X	X	X	X	X	X	X	X	X	X	X	X	X	X	X	X	X	X	X	X	X	X
209	1.6e-05	1	2.7e-05	2	1.9e-05	2	3.5e-05	1	Clbn	Dmel_CG11847	3R		[1..643][531..630][883..985]	[YloA][DUF814][DUF3441]	[Predicted component of the ribosome quality control (RQC) complex, YloA/Tae2 family, contains fibronectin-binding (FbpA) and DUF814 domains [Translation, ribosomal structure and biogenesis]; COG1293][Domain of unknown function (DUF814); pfam05670][Domain of unknown function (DUF3441); pfam11923]							1	NP_001163721.1	218	NP_001163721.1	caliban, isoform B [Drosophila melanogaster]	X	X	X	X	X	X	X	4	11	11	0	11	7.66	1.616e-05	5	15	15	0	15	6.55	2.553e-05	7	14
210	7.7e-05	2	0.000263	2	0.000279	2	0.000135	2	CG7461	Dmel_CG7461	2R	1.3.99.-	[45..454][67..446]	[VLCAD][CaiA]	[Very long chain acyl-CoA dehydrogenase; cd01161][Acyl-CoA dehydrogenase related to the alkylation response protein AidB [Lipid transport and metabolism]; COG1960]	[order(187,189..190,195..196,222,224,430,437,439)][order(196,303,310..311,314,434..435)][435]	[other][other][active]	[FAD binding site [chemical binding]][substrate binding pocket [chemical binding]][catalytic base [active]]				1	NP_001286611.1	219	NP_001286611.1	uncharacterized protein Dmel_CG7461, isoform C [Drosophila melanogaster]	2	4	4	0	4	5.74	1.553e-05	15	60	60	0	60	40.19	0.00013944	15	69	69	0	69	40.03	0.00018581	16	106
211	0	0	5.9e-05	1	2.4e-05	2	1.5e-05	1	Nsun2	Dmel_CG6133	X	2.1.1.-	[13..433][178..324]	[RsmB][Methyltransf_26]	[16S rRNA C967 or C1407 C5-methylase, RsmB/RsmF family [Translation, ribosomal structure and biogenesis]; COG0144][Methyltransferase domain; pfam13659]							1	NP_652007.1	220	NP_652007.1	NOP2-Sun domain family, member 2 [Drosophila melanogaster]	X	X	X	X	X	X	X	X	X	X	X	X	X	X	X	X	X	X	X	X	X	8	22
212	0	0	0	0	9e-06	1	9e-06	1	Sas10	Dmel_CG4202	X		[189..270][354..426]	[Sas10_Utp3][Sas10]	[Sas10/Utp3/C1D family; pfam04000][Sas10 C-terminal domain; pfam09368]							1	NP_572215.1	221	NP_572215.1	something about silencing 10 [Drosophila melanogaster]	X	X	X	X	X	X	X	X	X	X	X	X	X	X	X	X	X	X	X	X	X	X	X
213	0	0	5e-06	1	9e-06	1	7e-06	1	CG2107	Dmel_CG2107	3L	2.3.1.21	[44..655]	[Carn_acyltransf]	[Choline/Carnitine o-acyltransferase; pfam00755]							1	NP_647756.1	222	NP_647756.1	carnitine palmitoyltransferase 2 [Drosophila melanogaster]	X	X	X	X	X	X	X	X	X	X	X	X	X	X	2	2	2	0	2	9.6	5.06e-06	X	X
214	0	0	2.9e-05	1	2.9e-05	1	1.3e-05	1	BEAF-32	Dmel_CG10159	2R		[7..58][236..272]	[zf-BED][BESS]	[BED zinc finger; pfam02892][BESS motif; pfam02944]							1	NP_001246328.1	223	NP_001246328.1	boundary element-associated factor of 32kD, isoform C [Drosophila melanogaster]	X	X	X	X	X	X	X	X	X	X	X	X	X	X	X	X	X	X	X	X	X	3	4
215	0.000649	2	0.001589	2	0.001637	2	0.001004	2	Rpn9	Dmel_CG10230	3R		[269..361]	[PAM]	[PCI/PINT associated module; smart00753]							1	NP_651177.1	224	NP_651177.1	regulatory particle non-ATPase 9, isoform A [Drosophila melanogaster]	1	9	9	0	9	5.76	5.735e-05	13	325	325	0	325	51.31	0.00123975	13	270	270	0	270	48.17	0.0011934	21	377
217	3e-06	1	1.4e-05	1	1.1e-05	2	8e-06	2	CG1486	Dmel_CG1486	X	4.1.1.-	[<160..379]	[AAT_I]	[Aspartate aminotransferase (AAT) superfamily (fold type I) of pyridoxal phosphate (PLP)-dependent enzymes. PLP combines with an alpha-amino acid to form a compound called a Schiff base or aldimine intermediate, which depending on the reaction, is the...; cl18945]	[order(178..179,182,272,301,327,330)][330]	[other][active]	[pyridoxal 5'-phosphate binding pocket [chemical binding]][catalytic residue [active]]				1	NP_608450.1	227	NP_608450.1	uncharacterized protein Dmel_CG1486, isoform A [Drosophila melanogaster]	X	X	X	X	X	X	X	1	2	2	0	2	1.76	3.42e-06	X	X	X	X	X	X	X	4	6
218	0	0	1.2e-05	1	0	0	0	0	CG11665	Dmel_CG11665	2R		[49..653][59..>234][<449..633]	[2A0113][MFS][MFS]	[monocarboxylate transporter 1; TIGR00892][The Major Facilitator Superfamily (MFS) is a large and diverse group of secondary transporters that includes uniporters, symporters, and antiporters. MFS proteins facilitate the transport across cytoplasmic or internal membranes of a variety of...; cd06174][The Major Facilitator Superfamily (MFS) is a large and diverse group of secondary transporters tha…	[order(73,76..78,80..81,98,101..102,105,109..110,112..113,]	[other]	[putative substrate translocation pore]				1	NP_001286141.1	228	NP_001286141.1	hermes, isoform B [Drosophila melanogaster]	X	X	X	X	X	X	X	X	X	X	X	X	X	X	X	X	X	X	X	X	X	2	4
219	1.4e-05	1	1.3e-05	1	1.2e-05	1	1.2e-05	1	CG17904	Dmel_CG17904	2L		[10..282][57..276]	[Mrp][MRP-like]	[Chromosome partitioning ATPase, Mrp family, contains Fe-S cluster [Cell cycle control, cell division, chromosome partitioning]; COG0489][MRP (Multiple Resistance and pH adaptation) is a homologue of the Fer4_NifH superfamily. Like the other members of the superfamily, MRP contains a ATP-binding domain at the N-termini. It is found in bacteria as a membrane-spanning protein and functions...; cd02…	[63..70]	[other]	[Walker A motif]				1	NP_609805.1	229	NP_609805.1	uncharacterized protein Dmel_CG17904 [Drosophila melanogaster]	X	X	X	X	X	X	X	2	3	3	0	3	13.83	1.406e-05	X	X	X	X	X	X	X	1	2
220	4e-06	1	5e-06	2	6e-06	1	0	0	Ptip	Dmel_CG32133	3L		[7..79][103..175][1814..1887][1913..1982][<2087..2142][2176..2265]	[BRCT][BRCT][BRCT][BRCT][BRCT][BRCT]	[BRCA1 C Terminus (BRCT) domain; pfam00533][Breast Cancer Suppressor Protein (BRCA1), carboxy-terminal domain. The BRCT domain is found within many DNA damage repair and cell cycle checkpoint proteins. The unique diversity of this domain superfamily allows BRCT modules to interact forming homo...; cd00027][Breast Cancer Suppressor Protein (BRCA1), carboxy-terminal domain. The BRCT domain is found…	[order(117,121,124,127,129)][order(169,173)][order(1831,1835,1838,1841,1843)][order(1880,1885)][order(1927,1931,1934,1937,1939)][order(1976,1981)][order(2087,2091,2094,2097,2099)][order(2136,2140)]	[other][other][other][other][other][other][other][other]	[Dimer interface [polypeptide binding]][BRCT sequence motif][Dimer interface [polypeptide binding]][BRCT sequence motif][Dimer interface [polypeptide binding]][BRCT sequence motif][Dimer interface [polypeptide binding]][BRCT sequence motif]				1	NP_729947.2	230	NP_729947.2	PAX transcription activation domain interacting protein [Drosophila melanogaster]	X	X	X	X	X	X	X	2	6	6	0	6	1.87	3.81e-06	1	3	3	0	3	0.74	2.21e-06	5	8
221	0	0	4e-06	1	6e-06	1	1.1e-05	1	nrm	Dmel_CG43079	3L		[55..152][<185..248][277..354][383..463][394..463][685..>719][788..869][<811..869]	[Ig][Ig][Ig][IG_like][Ig][Ig][IG_like][Ig]	[Immunoglobulin domain; cl11960][Immunoglobulin domain; cl11960][Immunoglobulin domain; cl11960][Immunoglobulin like; smart00410][Immunoglobulin domain; cd00096][Immunoglobulin domain; cl11960][Immunoglobulin like; smart00410][Immunoglobulin domain; cl11960]							6	NP_001036621.1;NP_001246890.1;NP_001246891.1;NP_001246893.1;NP_001262232.1;NP_524218.4	231	NP_001036621.1	1 genes:nrm.NP_001036621.1:neuromusculin, isoform B [Drosophila melanogaster] ;NP_001246890.1:neuromusculin, isoform E [Drosophila melanogaster] ;NP_001246891.1:neuromusculin, isoform F [Drosophila melanogaster] ;NP_001246893.1:neuromusculin, isoform H [Drosophila melanogaster] ;NP_001262232.1:neuromusculin, isoform I [Drosophila melanogaster] ;NP_524218.4:neuromusculin, isoform A [Drosophila mel…	X	X	X	X	X	X	X	X	X	X	X	X	X	X	X	X	X	X	X	X	X	1	2
222	2e-06	1	1.1e-05	1	9e-06	2	7e-06	1	SNF4Agamma	Dmel_CG17299	3R	2.7.11.-	[941..1069][952..1067][1023..1141][1097..1215][1097..1213]	[CBS_pair_5][CBS][CBS][CBS_pair_28][CBS]	[The CBS domain, named after human CBS, is a small domain originally identified in cystathionine beta-synthase and is subsequently found in a wide range of different proteins. CBS domains usually occur in tandem repeats. They associate to form a so-called...; cd04618][CBS domain [Signal transduction mechanisms]; COG0517][CBS domain [Signal transduction mechanisms]; COG0517][The CBS domain, named …							1	NP_001163671.1	232	NP_001163671.1	SNF4/AMP-activated protein kinase gamma subunit, isoform R [Drosophila melanogaster]	X	X	X	X	X	X	X	1	2	2	0	2	1.14	2.08e-06	X	X	X	X	X	X	X	4	8
223	0	0	7e-06	1	5e-06	1	5e-06	1	Lrch	Dmel_CG6860	2L		[124..179][124..161][124..146][146..183][147..167][169..192][193..215][216..237][238..260][261..279][676..756]	[LRR_8][LRR_4][leucine-rich repeat][LRR_4][leucine-rich repeat][leucine-rich repeat][leucine-rich repeat][leucine-rich repeat][leucine-rich repeat][leucine-rich repeat][CH]	[Leucine rich repeat; pfam13855][Leucine Rich repeats (2 copies); pfam12799][leucine-rich repeat [structural motif]][Leucine Rich repeats (2 copies); pfam12799][leucine-rich repeat [structural motif]][leucine-rich repeat [structural motif]][leucine-rich repeat [structural motif]][leucine-rich repeat [structural motif]][leucine-rich repeat [structural motif]][leucine-rich repeat [structural motif]…							2	NP_609834.2;NP_724046.1	233	NP_609834.2	1 genes:Lrch.NP_609834.2:Leucine-rich-repeats and calponin homology domain protein, isoform B [Drosophila melanogaster] ;NP_724046.1:Leucine-rich-repeats and calponin homology domain protein, isoform A [Drosophila melanogaster] ;	X	X	X	X	X	X	X	X	X	X	X	X	X	X	X	X	X	X	X	X	X	2	4
224	0	0	0	0	0	0	0	0	CG43755	Dmel_CG43755	2L		[<382..>425]	[III]	[attachment protein; PHA00370]							1	NP_001259819.1	234	NP_001259819.1	uncharacterized protein Dmel_CG43755, isoform B [Drosophila melanogaster]	X	X	X	X	X	X	X	X	X	X	X	X	X	X	X	X	X	X	X	X	X	X	X
225	0.000352	2	0	0	0.000135	2	9.3e-05	1	Imp	Dmel_CG1691	X		[80..143][160..224][297..364][383..450]	[KH-I][KH-I][KH-I][KH-I]	[K homology RNA-binding domain, type I. KH binds single-stranded RNA or DNA. It is found in a wide variety of proteins including ribosomal proteins, transcription factors and post-transcriptional modifiers of mRNA. There are two different KH domains that...; cd00105][K homology RNA-binding domain, type I. KH binds single-stranded RNA or DNA. It is found in a wide variety of proteins including rib…	[order(87,89..91,93..97,100..101,104..105,110..113)][94..97][order(167,169..171,173..177,180..181,184..185,190..192,][174..177][order(305,307..309,311..315,318..319,322..323,328..331)][312..315][order(391,393..395,397..401,404..405,408..409,414..417)][398..401]	[other][other][other][other][other][other][other][other]	[nucleic acid binding region [nucleotide binding]][G-X-X-G motif][nucleic acid binding region [nucleotide binding]][G-X-X-G motif][nucleic acid binding region [nucleotide binding]][G-X-X-G motif][nucleic acid binding region [nucleotide binding]][G-X-X-G motif]				1	NP_511111.1	235	NP_511111.1	IGF-II mRNA-binding protein, isoform A [Drosophila melanogaster]	14	156	0	156	77	30.92	0.00033118	13	145	1	144	145	25.62	0.00037331	20	156	0	156	0	44.17	X	18	143
226	4.8e-05	1	3.1e-05	2	3.7e-05	2	8.3e-05	1	ATPsynB	Dmel_CG8189	3L	3.6.3.14;3.6.3.6	[73..233]	[Mt_ATP-synt_B]	[Mitochondrial ATP synthase B chain precursor (ATP-synt_B); pfam05405]							1	NP_524011.1	236	NP_524011.1	ATP synthase, subunit B [Drosophila melanogaster]	X	X	X	X	X	X	X	2	8	8	0	8	12.35	4.797e-05	1	3	3	0	3	10.29	2.084e-05	3	5
227	6.7e-05	2	4.6e-05	2	4.7e-05	2	0.000105	2	LBR	Dmel_CG17952	2R		[279..716]	[PEMT]	[Phospholipid methyltransferase; cl21511]							2	NP_611608.1;NP_726114.1	237	NP_611608.1	1 genes:LBR.NP_611608.1:lamin B receptor, isoform A [Drosophila melanogaster] ;NP_726114.1:lamin B receptor, isoform C [Drosophila melanogaster] ;	8	28	28	0	28	14.8	9.52e-05	8	19	19	0	19	16.76	3.867e-05	10	22	22	0	22	19.55	5.188e-05	7	14
228	7e-06	1	3.2e-05	1	1.6e-05	2	8e-06	1	CG5316	Dmel_CG5316	3R		[145..249]	[DcpS_C]	[Scavenger mRNA decapping enzyme C-term binding; pfam11969]	[order(162,164,172,174,220,231,233)][order(229,231,233..235)][231]	[active][other][active]	[nucleotide binding site/active site [active]][HIT family signature motif][catalytic residue [active]]				2	NP_001247195.2;NP_650805.1	238	NP_001247195.2	1 genes:CG5316.NP_001247195.2:uncharacterized protein Dmel_CG5316, isoform E [Drosophila melanogaster] ;NP_650805.1:uncharacterized protein Dmel_CG5316, isoform B [Drosophila melanogaster] ;	X	X	X	X	X	X	X	1	2	2	0	2	5.87	6.58e-06	X	X	X	X	X	X	X	4	7
229	0	0	1.1e-05	2	1.8e-05	1	7e-06	1	CG10889	Dmel_CG10889	3R		[131..284]	[RNase_Zc3h12a]	[Zc3h12a-like Ribonuclease NYN domain; pfam11977]							1	NP_650863.3	239	NP_650863.3	regnase 1 [Drosophila melanogaster]	X	X	X	X	X	X	X	X	X	X	X	X	X	X	1	2	2	0	2	1.85	6.25e-06	3	4
230	0	0	4.2e-05	1	4e-05	1	3.8e-05	1	CG10166	Dmel_CG10166	2L	2.4.1.83	[6..213][10..237]	[Glyco_tranf_2_3][DPM1_like]	[Glycosyltransferase like family 2; pfam13641][DPM1_like represents putative enzymes similar to eukaryotic DPM1; cd06442]	[order(13,15,101)][order(46,100..101)][99..101]	[other][other][other]	[Ligand binding site][Putative Catalytic site][DXD motif]				1	NP_609980.1	240	NP_609980.1	Dolichyl-phosphate mannosyltransferase subunit 1 [Drosophila melanogaster]	X	X	X	X	X	X	X	X	X	X	X	X	X	X	X	X	X	X	X	X	X	2	5
231	0	0	2e-05	1	0	0	1e-05	1	Taf5	Dmel_CG7704	2R		[114..245][319..674][373..646]	[TAF5_NTD2][WD40][WD40]	[TAF5_NTD2 is the second conserved N-terminal region of TATA Binding Protein (TBP) Associated Factor 5 (TAF5), involved in forming Transcription Factor IID (TFIID); cd08044][WD40 repeat [General function prediction only]; COG2319][WD40 domain, found in a number of eukaryotic proteins that cover a wide variety of functions including adaptor/regulatory modules in signal transduction, pre-mRNA proce…	[order(136..137,177,206..210,242)][order(176,179..180)][order(377,394,398,404..405,416,429,435..436,448..449,466,]	[other][other][other]	[homodimer interface [polypeptide binding]][Ca binding site [ion binding]][structural tetrad]				1	NP_476957.1	242	NP_476957.1	TBP-associated factor 5 [Drosophila melanogaster]	X	X	X	X	X	X	X	X	X	X	X	X	X	X	X	X	X	X	X	X	X	4	7
233	5.1e-05	2	7.2e-05	2	7.9e-05	2	6.2e-05	2	Aats-ala	Dmel_CG13391	2L	6.1.1.7	[5..963][6..253][529..>626][694..752][888..957]	[PLN02900][AlaRS_core][tRNA_SAD][tRNA_SAD][DHHA1]	[alanyl-tRNA synthetase][Alanyl-tRNA synthetase (AlaRS) class II core catalytic domain. AlaRS is a homodimer. It is responsible for the attachment of alanine to the 3' OH group of ribose of the appropriate tRNA. This domain is primarily responsible for ATP-dependent formation of...; cd00673][Threonyl and Alanyl tRNA synthetase second additional domain; cl08469][Threonyl and Alanyl tRNA synthetase…	[24..28][order(51,53,76,97,99,101..103,212..213,217,236..237,][75..77][240..245]	[other][active][other][other]	[motif 1][][motif 2][motif 3]				1	NP_523511.2	244	NP_523511.2	Alanyl-tRNA synthetase, isoform A [Drosophila melanogaster]	4	6	6	0	6	4.87	1.512e-05	17	57	57	0	57	24.33	8.598e-05	12	28	28	0	28	23.91	4.894e-05	16	46
234	5.1e-05	1	1.7e-05	1	1.6e-05	1	2e-05	1	Zasp66	Dmel_CG6416	3L		[94..119]	[ZM]	[ZASP-like motif; smart00735]							2	NP_729398.1;NP_788481.1	245	NP_729398.1	1 genes:Zasp66.NP_729398.1:Z band alternatively spliced PDZ-motif protein 66, isoform A [Drosophila melanogaster] ;NP_788481.1:Z band alternatively spliced PDZ-motif protein 66, isoform I [Drosophila melanogaster] ;	3	5	5	0	5	20.92	5.093e-05	X	X	X	X	X	X	X	X	X	X	X	X	X	X	1	2
235	3e-06	2	9e-06	1	7e-06	1	8e-06	2	Cont	Dmel_CG1084	3R		[139..>223][361..460][362..462][466..559][586..645][589..654][667..751][675..738][772..834][773..844][851..940][866..944][944..1043][1053..1146][1156..1251][1259..1349]	[CLECT][Ig][I-set][Ig][IGc2][Ig][Ig][IGc2][IGc2][Ig][I-set][Ig][FN3][FN3][FN3][FN3]	[C-type lectin (CTL) or carbohydrate-recognition domain (CRD); smart00034][Immunoglobulin domain; cl11960][Immunoglobulin I-set domain; pfam07679][Immunoglobulin domain; cl11960][Immunoglobulin C-2 Type; smart00408][Immunoglobulin domain; cd00096][Immunoglobulin domain; cl11960][Immunoglobulin C-2 Type; smart00408][Immunoglobulin C-2 Type; smart00408][Immunoglobulin domain; cl11960][Immunoglobuli…	[order(944,1017,1032)][order(1033..1034,1036..1037)][order(1121,1136)][order(1137..1138,1140..1141)][order(1224,1239)][order(1240..1241,1243..1244)][order(1326,1341)][order(1342..1343,1345..1346)]	[other][other][other][other][other][other][other][other]	[Interdomain contacts][Cytokine receptor motif][Interdomain contacts][Cytokine receptor motif][Interdomain contacts][Cytokine receptor motif][Interdomain contacts][Cytokine receptor motif]				1	NP_649461.2	246	NP_649461.2	contactin [Drosophila melanogaster]	1	2	2	0	2	2.09	3.5e-06	2	3	3	0	3	1.87	3.15e-06	X	X	X	X	X	X	X	3	6
236	1e-06	1	5e-06	1	2e-06	2	0	0	mim	Dmel_CG33558	2R		[7..238]	[I-BAR_IMD_MIM]	[Inverse (I)-BAR, also known as the IRSp53/MIM homology Domain (IMD), of Missing In Metastasis; cd07643]	[order(18..19,22,26,29..30,32..33,36..37,40,43..44,46..47,][order(149..150,152..153)]	[other][other]	[dimer interface [polypeptide binding]][putative actin binding residues [polypeptide binding]]				10	NP_001014500.2;NP_001097205.1;NP_001163068.1;NP_001188868.1;NP_001188869.1;NP_001188870.1;NP_001246157.1;NP_001246158.1;NP_001246159.1;NP_001260750.1	248	NP_001014500.2	1 genes:mim.NP_001014500.2:missing-in-metastasis, isoform C [Drosophila melanogaster] ;NP_001097205.1:missing-in-metastasis, isoform B [Drosophila melanogaster] ;NP_001163068.1:missing-in-metastasis, isoform D [Drosophila melanogaster] ;NP_001188868.1:missing-in-metastasis, isoform E [Drosophila melanogaster] ;NP_001188869.1:missing-in-metastasis, isoform F [Drosophila melanogaster] ;NP_001188870…	X	X	X	X	X	X	X	1	2	2	0	2	0.69	1.44e-06	X	X	X	X	X	X	X	2	5
239	4.4e-05	1	7.7e-05	2	6.1e-05	2	6.1e-05	1	Ddx1	Dmel_CG9054	3L	2.7.7.-;3.1.-.-;3.6.1.3	[4..>62][91..245][279..>612][<280..426][488..611]	[P-loop_NTPase][SPRY_DDX1][SrmB][P-loop_NTPase][HELICc]	[P-loop containing Nucleoside Triphosphate Hydrolases; cl21455][SPRY domain associated with DEAD box gene DDX1; cd12873][Superfamily II DNA and RNA helicase [Replication, recombination and repair]; COG0513][P-loop containing Nucleoside Triphosphate Hydrolases; cl21455][Helicase superfamily c-terminal domain; associated with DEXDc-, DEAD-, and DEAH-box proteins, yeast initiation factor 4A, Ski2p, …	[49..53][370..373][order(513..516,539..540,565..567)][order(573,594,598,601)]	[other][other][other][other]	[ATP binding site [chemical binding]][putative Mg++ binding site [ion binding]][nucleotide binding region [chemical binding]][ATP-binding site [chemical binding]]				1	NP_524212.2	251	NP_524212.2	Dead-box-1 [Drosophila melanogaster]	X	X	X	X	X	X	X	4	22	22	0	22	8.67	4.41e-05	5	20	20	0	20	15.41	4.645e-05	12	39
240	3.1e-05	2	2.9e-05	2	3.4e-05	2	5.6e-05	2	Cad74A	Dmel_CG6445	3L		[33..124][132..240][249..361][369..479][487..581][589..686][713..810][819..936][953..1049][1057..1166][1175..1279][1293..1390][1402..1513][1523..1628]	[Cadherin_repeat][Cadherin_repeat][Cadherin_repeat][Cadherin_repeat][Cadherin_repeat][Cadherin_repeat][Cadherin_repeat][Cadherin_repeat][Cadherin_repeat][Cadherin_repeat][Cadherin_repeat][Cadherin_repeat][Cadherin_repeat][Cadherin_repeat]	[Cadherin tandem repeat domain; cd11304][Cadherin tandem repeat domain; cd11304][Cadherin tandem repeat domain; cd11304][Cadherin tandem repeat domain; cd11304][Cadherin tandem repeat domain; cd11304][Cadherin tandem repeat domain; cd11304][Cadherin tandem repeat domain; cd11304][Cadherin tandem repeat domain; cd11304][Cadherin tandem repeat domain; cd11304][Cadherin tandem repeat domain; cd11304…	[order(38..39,84,86,120,122..123)][order(139..140,203,205,237,239..240)][order(256..257,315,317,357,359..360)][order(376..377,440,442,475,477..478)][order(494..495,546,548,577,579..580)][order(720..721,772,774,807,809..810)][order(826..827,894,896,934,936)][order(957..958,1009,1011,1045,1047..1048)][order(1064..1065,1126,1128,1162,1164..1165)][order(1181..1182,1235,1237,1274,1278..1279)][order(12…	[other][other][other][other][other][other][other][other][other][other][other][other]	[Ca2+ binding site [ion binding]][Ca2+ binding site [ion binding]][Ca2+ binding site [ion binding]][Ca2+ binding site [ion binding]][Ca2+ binding site [ion binding]][Ca2+ binding site [ion binding]][Ca2+ binding site [ion binding]][Ca2+ binding site [ion binding]][Ca2+ binding site [ion binding]][Ca2+ binding site [ion binding]][Ca2+ binding site [ion binding]][Ca2+ binding site [ion binding]]				1	NP_001246814.1	252	NP_001246814.1	cadherin 74A, isoform C [Drosophila melanogaster]	10	25	25	0	25	9.23	3.344e-05	12	35	35	0	35	11.87	2.802e-05	13	36	36	0	36	12.64	3.34e-05	12	23
241	0	0	2e-06	1	1e-06	1	0	0	cmet	Dmel_CG6392	2L	3.6.4.4	[8..321][15..321][509..1221][1069..1870][<1189..1288]	[Motor_domain][Kinesin][DUF869][Myosin_tail_1][DUF342]	[Myosin and Kinesin motor domain; cl22853][Kinesin motor domain; pfam00225][Plant protein of unknown function (DUF869); pfam05911][Myosin tail; pfam01576][Protein of unknown function (DUF342); cl19219]	[order(16..17,83..90,186..187,227..232)]	[other]	[ATP binding site [chemical binding]]				1	NP_001260380.1	253	NP_001260380.1	CENP-meta, isoform D [Drosophila melanogaster]	X	X	X	X	X	X	X	1	6	0	6	0	0.89	X	X	X	X	X	X	X	X	3	5
242	0	0	0	0	0	0	1.6e-05	1	ZnT35C	Dmel_CG3994	2L		[100..457]	[CDF]	[cation diffusion facilitator family transporter; TIGR01297]							2	NP_609741.3;NP_723901.1	254	NP_609741.3	1 genes:ZnT35C.NP_609741.3:zinc transporter 35C, isoform A [Drosophila melanogaster] ;NP_723901.1:zinc transporter 35C, isoform B [Drosophila melanogaster] ;	X	X	X	X	X	X	X	X	X	X	X	X	X	X	X	X	X	X	X	X	X	X	X
243	2.9e-05	2	6.4e-05	2	4.4e-05	2	3e-05	2	mxc	Dmel_CG12124	X		[<1414..1643]	[PTZ00108]	[DNA topoisomerase 2-like protein; Provisional]							1	NP_001285043.1	255	NP_001285043.1	multi sex combs, isoform B [Drosophila melanogaster]	10	30	30	0	30	7.08	3.976e-05	7	23	23	0	23	6.31	1.824e-05	17	70	70	0	70	16.77	6.434e-05	21	58
244	0	0	2.2e-05	1	0	0	7.1e-05	1	Mlc1	Dmel_CG5596	3R		[1..149][84..148]	[PTZ00184][EFh]	[calmodulin; Provisional][EF-hand, calcium binding motif; A diverse superfamily of calcium sensors and calcium signal modulators; most examples in this alignment model have 2 active canonical EF hands. Ca2+ binding induces a conformational change in the EF-hand motif, leading to...; cl08302]	[order(93,95,97,104,130,132,134,142)]	[other]	[Ca2+ binding site [ion binding]]				2	NP_001287569.1;NP_476639.1	256	NP_001287569.1	1 genes:Mlc1.NP_001287569.1:myosin alkali light chain 1, isoform D [Drosophila melanogaster] ;NP_476639.1:myosin alkali light chain 1, isoform A [Drosophila melanogaster] ;	X	X	X	X	X	X	X	X	X	X	X	X	X	X	1	2	2	0	2	8.39	2.179e-05	X	X
245	0	0	1.5e-05	2	2.2e-05	1	1.1e-05	1	Lpin	Dmel_CG8709	2R	3.1.3.4	[1..111][808..963][975..>1028]	[Lipin_N][LNS2][AF1Q]	[lipin, N-terminal conserved region; pfam04571][This domain is found in Saccharomyces cerevisiae protein SMP2, proteins with an N-terminal lipin domain and phosphatidylinositol transfer proteins; smart00775][Drug resistance and apoptosis regulator; pfam15017]							8	NP_001097228.1;NP_001188874.1;NP_001188875.1;NP_001188876.1;NP_001188878.1;NP_001188881.1;NP_001188883.1;NP_001188884.1	257	NP_001097228.1	1 genes:Lpin.NP_001097228.1:lipin, isoform B [Drosophila melanogaster] ;NP_001188874.1:lipin, isoform C [Drosophila melanogaster] ;NP_001188875.1:lipin, isoform D [Drosophila melanogaster] ;NP_001188876.1:lipin, isoform E [Drosophila melanogaster] ;NP_001188878.1:lipin, isoform G [Drosophila melanogaster] ;NP_001188881.1:lipin, isoform J [Drosophila melanogaster] ;NP_001188883.1:lipin, isoform L …	X	X	X	X	X	X	X	X	X	X	X	X	X	X	3	6	6	0	6	6.96	9.79e-06	5	10
246	6e-06	1	1.4e-05	1	2.1e-05	1	5e-06	1	Graf	Dmel_CG8948	X		[27..233][273..390][383..584][967..1020]	[BAR_RhoGAP_OPHN1-like][BAR-PH_GRAF_family][RhoGAP][SH3_GRAF-like]	[The Bin/Amphiphysin/Rvs (BAR) domain of Oligophrenin1-like Rho GTPase Activating Proteins; cd07602][GTPase Regulator Associated with Focal adhesion and related proteins Pleckstrin homology (PH) domain; cd01249][RhoGAP: GTPase-activator protein (GAP) for Rho-like GTPases; GAPs towards Rho/Rac/Cdc42-like small GTPases. Small GTPases (G proteins) cluster into distinct families, and all act as molec…	[order(36,39..40,44,46..47,50..51,53..54,57..58,60..61,][order(431,475,479,548,551..552,575)][431][order(972,974,977,981,1000..1001,1014,1016..1017)]	[other][other][active][other]	[dimer interface [polypeptide binding]][GTPase interaction site][catalytic residue [active]][peptide ligand binding site [polypeptide binding]]				2	NP_001285296.1;NP_573070.2	258	NP_001285296.1	1 genes:Graf.NP_001285296.1:GTPase regulator associated with FAK, isoform H [Drosophila melanogaster] ;NP_573070.2:GTPase regulator associated with FAK, isoform A [Drosophila melanogaster] ;	X	X	X	X	X	X	X	1	4	4	0	4	1.56	5.69e-06	X	X	X	X	X	X	X	3	7
247	0	0	1.7e-05	1	6e-06	2	0	0	TM9SF3	Dmel_CG10590	3L		[59..550]	[EMP70]	[Endomembrane protein 70; pfam02990]							1	NP_647979.1	259	NP_647979.1	transmembrane 9 superfamily protein member 3 [Drosophila melanogaster]	X	X	X	X	X	X	X	X	X	X	X	X	X	X	X	X	X	X	X	X	X	1	5
249	2.2e-05	2	5.1e-05	2	6.4e-05	2	3.7e-05	1	Mcm2	Dmel_CG7538	3R		[59..167][180..292][276..780][470..644]	[MCM2_N][MCM_N][MCM][P-loop_NTPase]	[Mini-chromosome maintenance protein 2; pfam12619][MCM N-terminal domain; pfam14551][minichromosome maintenance proteins; smart00350][P-loop containing Nucleoside Triphosphate Hydrolases; cl21455]							1	NP_477121.1	261	NP_477121.1	minichromosome maintenance 2 [Drosophila melanogaster]	2	2	2	0	2	3.72	5.49e-06	11	24	24	0	24	20.52	3.943e-05	8	18	18	0	18	12.74	3.426e-05	12	30
250	0	0	0	0	0	0	1.2e-05	1	CG7768	Dmel_CG7768	3L	5.2.1.8	[4..162]	[cyclophilin_ABH_like]	[cyclophilin_ABH_like: Cyclophilin A, B and H-like cyclophilin-type peptidylprolyl cis- trans isomerase (PPIase) domain. This family represents the archetypal cystolic cyclophilin similar to human cyclophilins A, B and H. PPIase is an enzyme which...; cd01926]	[order(54..55,60,111,113,121)]	[active]					1	NP_648697.1	262	NP_648697.1	uncharacterized protein Dmel_CG7768, isoform B [Drosophila melanogaster]	1	2	0	2	0	7.32	X	1	2	0	2	0	9.15	X	1	3	0	3	0	9.15	X	1	2
251	0.000286	2	0.000793	2	0.000903	2	0.000338	2	CG9281	Dmel_CG9281	X	3.6.1.3	[71..597][74..292][286..373][386..578]	[Uup][ABCF_EF-3][ABC_tran_2][ABCF_EF-3]	[ATPase components of ABC transporters with duplicated ATPase domains [General function prediction only]; COG0488][ATP-binding cassette domain of elongation factor 3, subfamily F; cd03221][ABC transporter; pfam12848][ATP-binding cassette domain of elongation factor 3, subfamily F; cd03221]							1	NP_001285284.1	263	NP_001285284.1	uncharacterized protein Dmel_CG9281, isoform D [Drosophila melanogaster]	8	19	19	0	19	14.73	7.57e-05	23	208	208	0	208	39.61	0.00049606	22	263	263	0	263	40.43	0.00072677	32	261
252	0	0	8.1e-05	1	1.1e-05	1	0.000266	2	CG33129	Dmel_CG33129	2L		[<48..168]	[DUF2359]	[Uncharacterized conserved protein (DUF2359); pfam10151]							1	NP_001285821.1	264	NP_001285821.1	uncharacterized protein Dmel_CG33129, isoform G [Drosophila melanogaster]	1	21	0	21	0	4.64	X	X	X	X	X	X	X	X	6	17	4	13	11.4286	32.07	8.142e-05	4	29
253	2.6e-05	2	4.6e-05	2	5.1e-05	1	3.9e-05	1	alph	Dmel_CG1906	3R	3.1.3.-;3.1.3.41	[24..284][278..356]	[PP2Cc][PP2C_C]	[Serine/threonine phosphatases, family 2C, catalytic domain; The protein architecture and deduced catalytic mechanism of PP2C phosphatases are similar to the PP1, PP2A, PP2B family of protein Ser/Thr phosphatases, with which PP2C shares no sequence...; cd00143][Protein serine/threonine phosphatase 2C, C-terminal domain; pfam07830]	[order(33,37..38,60..62,232,275)]	[active]					3	NP_651701.1;NP_733295.1;NP_733298.1	265	NP_651701.1	1 genes:alph.NP_651701.1:alphabet, isoform E [Drosophila melanogaster] ;NP_733295.1:alphabet, isoform A [Drosophila melanogaster] ;NP_733298.1:alphabet, isoform B [Drosophila melanogaster] ;	1	2	2	0	2	4.28	1.302e-05	2	10	10	0	10	11.23	3.896e-05	3	5	5	0	5	19.79	2.257e-05	4	13
254	1.5e-05	2	3.6e-05	1	3.9e-05	2	2.5e-05	1	alien	Dmel_CG9556	2L		[104..410][310..414]	[RPN6][PCI]	[26S proteasome regulatory complex component [Posttranslational modification, protein turnover, chaperones]; COG5159][PCI domain; pfam01399]							1	NP_001260276.1	266	NP_001260276.1	alien, isoform D [Drosophila melanogaster]	1	2	2	0	2	3.38	1.097e-05	3	6	6	0	6	9.68	1.969e-05	X	X	X	X	X	X	X	2	8
256	0	0	0	0	4e-06	2	3e-06	1	Utx	Dmel_CG5640	2L		[<95..321][147..181][186..216][228..255][265..300][307..334][339..402][339..369][340..373][374..402][864..972]	[TPR][TPR repeat][TPR repeat][TPR repeat][TPR repeat][TPR repeat][TPR_11][TPR repeat][TPR_1][TPR repeat][JmjC]	[Tetratricopeptide (TPR) repeat [General function prediction only]; COG0457][TPR repeat [structural motif]][TPR repeat [structural motif]][TPR repeat [structural motif]][TPR repeat [structural motif]][TPR repeat [structural motif]][TPR repeat; pfam13414][TPR repeat [structural motif]][Tetratricopeptide repeat; pfam00515][TPR repeat [structural motif]][JmjC domain, hydroxylase; pfam02373]	[order(307,310..311,314..315,317,341,344..345,348..349,]	[other]	[putative protein binding surface [polypeptide binding]]				4	NP_001188773.1;NP_001260319.1;NP_609368.3;NP_723550.2	268	NP_001188773.1	1 genes:Utx.NP_001188773.1:Utx histone demethylase, isoform D [Drosophila melanogaster] ;NP_001260319.1:Utx histone demethylase, isoform E [Drosophila melanogaster] ;NP_609368.3:Utx histone demethylase, isoform A [Drosophila melanogaster] ;NP_723550.2:Utx histone demethylase, isoform B [Drosophila melanogaster] ;	X	X	X	X	X	X	X	X	X	X	X	X	X	X	X	X	X	X	X	X	X	X	X
257	0	0	0	0	0	0	0	0	CASK	Dmel_CG6703	3R	2.7.11.-;2.7.11.17	[8..308][12..278][346..396][405..459][493..573][586..646][728..901][732..897]	[STKc_CASK][S_TKc][L27][L27][PDZ_signaling][SH3_CASK][Guanylate_kin][GMPK]	[Catalytic domain of the Serine/Threonine Kinase, Calcium/calmodulin-dependent serine protein kinase; cd14094][Serine/Threonine protein kinases, catalytic domain; smart00220][L27 domain; pfam02828][L27 domain; pfam02828][PDZ domain found in a variety of Eumetazoan signaling molecules, often in tandem arrangements. May be responsible for specific protein-protein interactions, as most PDZ domains b…	[order(18..20,22,24,26,39,41,75,91..94,98,100,140..141,143,][order(18..20,24,26,39,41,75,91..94,145..146,148,162)][order(22,98,100,140..141,143,145,165,182..186,188)][order(161..172,175..186)][order(505..508,510,557..558,561..562)][order(588,612..613)][order(591,593,596,607,625..626,642,644..645)][order(736,742,759,766,769,778,801,806)][order(736,742)]	[active][other][other][other][other][other][other][active][other]	[][ATP binding site [chemical binding]][polypeptide substrate binding site [polypeptide binding]][activation loop (A-loop)][protein binding site [polypeptide binding]][GuK domain interface [polypeptide binding]][peptide ligand binding site [polypeptide binding]][catalytic site [active]][G-X2-G-X-G-K]				3	NP_001163681.1;NP_001262811.1;NP_524441.2	269	NP_001163681.1	1 genes:CASK.NP_001163681.1:CASK, isoform F [Drosophila melanogaster] ;NP_001262811.1:CASK, isoform H [Drosophila melanogaster] ;NP_524441.2:CASK, isoform B [Drosophila melanogaster] ;	X	X	X	X	X	X	X	X	X	X	X	X	X	X	X	X	X	X	X	X	X	X	X
258	2e-05	1	1e-05	1	0	0	1.2e-05	1	bor	Dmel_CG6815	3R		[27..291][335..481][352..482]	[DUF3523][AAA][AAA]	[Domain of unknown function (DUF3523); pfam12037][The AAA+ (ATPases Associated with a wide variety of cellular Activities) superfamily represents an ancient group of ATPases belonging to the ASCE (for additional strand, catalytic E) division of the P-loop NTPase fold. The ASCE division also includes ABC; cd00009][ATPases associated with a variety of cellular activities; smart00382]	[358..365][order(359..366,417,460)][413..418][472]	[other][other][other][other]	[Walker A motif][ATP binding site [chemical binding]][Walker B motif][arginine finger]				1	NP_001247135.1	270	NP_001247135.1	belphegor, isoform B [Drosophila melanogaster]	2	5	5	0	5	4.3	2.015e-05	X	X	X	X	X	X	X	X	X	X	X	X	X	X	2	3
259	3e-06	1	1.1e-05	2	6e-06	2	7e-06	1	CG1815	Dmel_CG1815	3R		[345..386][403..501][520..603][1399..1433]	[PHD_PRKCBP1][Bromo_RACK7][BS69_related][zf-MYND]	[PHD finger found in protein kinase C-binding protein 1 (PRKCBP1); cd15538][Bromodomain, RACK7_like subfamily. RACK7 (also called human protein kinase C-binding protein) was identified as a potential tumor suppressor genes, it shares domain architecture with BS69/ZMYND11; both have been implicated in the regulation of cellular...; cd05508][The PWWP domain is part of BS69 protein, a nuclear protei…	[order(345,354..358,362,381)][order(346,349,358,361,366,369,383,386)][order(430,434,437,476,480,486)][order(536,539,542,559,562,564)]	[other][other][other][other]	[putative histone H3 binding site [polypeptide binding]][Zn binding site [ion binding]][putative acetyllysine binding site [chemical binding]][putative chromatin binding site]				1	NP_651881.2	271	NP_651881.2	uncharacterized protein Dmel_CG1815, isoform C [Drosophila melanogaster]	X	X	X	X	X	X	X	2	3	3	0	3	2.4	2.63e-06	5	14	14	0	14	6.67	1.421e-05	5	7
260	0.000128	2	9.1e-05	2	5.6e-05	2	8.5e-05	2	CG8939	Dmel_CG8939	X	2.1.1.-	[8..203][230..366][609..804]	[RlmE][DUF3381][Spb1_C]	[23S rRNA U2552 (ribose-2'-O)-methylase RlmE/FtsJ [Translation, ribosomal structure and biogenesis]; COG0293][Domain of unknown function (DUF3381); pfam11861][Spb1 C-terminal domain; pfam07780]							1	NP_573099.1	272	NP_573099.1	uncharacterized protein Dmel_CG8939 [Drosophila melanogaster]	17	74	74	0	74	17.87	0.0002205	9	20	20	0	20	15.67	3.567e-05	13	40	40	0	40	30.11	8.267e-05	16	40
261	5e-06	1	1e-05	1	1.3e-05	2	1.6e-05	1	gkt	Dmel_CG8825	2L		[2..25][149..567][149..317][339..534]	[zf-CCHH][Tyr-DNA_phospho][PLDc_mTdp1_1][PLDc_mTdp1_2]	[Zinc-finger (CX5CX6HX5H) motif; pfam10283][Tyrosyl-DNA phosphodiesterase; pfam06087][Catalytic domain, repeat 1, of metazoan tyrosyl-DNA phosphodiesterase; cd09193][Catalytic domain, repeat 2, of metazoan tyrosyl-DNA phosphodiesterase; cd09195]	[order(150..151,153,155..156,158..159,165..166,169,][order(191,246,248,250,267,269,280)][248][order(339..341,343..345,471..473,476..481,499..500,][order(479,481,500,502,527)][479]	[other][active][active][other][active][active]	[domain interface [polypeptide binding]][putative active site [active]][catalytic site [active]][domain interface [polypeptide binding]][putative active site [active]][catalytic site [active]]				1	NP_523465.2	273	NP_523465.2	glaikit [Drosophila melanogaster]	X	X	X	X	X	X	X	1	2	2	0	2	1.55	5.02e-06	X	X	X	X	X	X	X	2	3
262	6e-06	1	1.7e-05	2	2e-05	2	2.5e-05	1	Mitofilin	Dmel_CG6455	3R		[68..732]	[Mitofilin]	[Mitochondrial inner membrane protein; pfam09731]							2	NP_001262818.1;NP_001262819.1	274	NP_001262818.1	1 genes:Mitofilin.NP_001262818.1:mitofilin, isoform D [Drosophila melanogaster] ;NP_001262819.1:mitofilin, isoform E [Drosophila melanogaster] ;	X	X	X	X	X	X	X	1	3	3	0	3	2.98	5.92e-06	2	3	3	0	3	5.41	6.85e-06	2	10
263	1.3e-05	1	6.6e-05	2	0.000145	2	7.9e-05	1	Rrp40	Dmel_CG31938	2L	3.1.13.-	[7..49][63..148]	[ECR1_N][S1_Rrp40]	[Exosome complex exonuclease RRP4 N-terminal region; pfam14382][S1_Rrp40: Rrp40 S1-like RNA-binding domain. S1-like RNA-binding domains are found in a wide variety of RNA-associated proteins. Rrp4 protein is a subunit of the exosome complex. The exosome plays a central role in 3' to 5' RNA processing and degradation...; cd05790]	[order(63,87,91..92,114..116)][order(77,85,95,97)]	[other][other]	[subunit interface [polypeptide binding]][RNA binding site [nucleotide binding]]				1	NP_001285565.1	275	NP_001285565.1	ribosomal RNA processing 40, isoform B [Drosophila melanogaster]	X	X	X	X	X	X	X	1	2	2	0	2	4.74	1.256e-05	2	5	5	0	5	12.07	3.639e-05	4	11
264	1.2e-05	1	1.6e-05	2	1.6e-05	2	9e-06	2	Rcd1	Dmel_CG8233	2R		[375..519]	[Abhydrolase_5]	[Alpha/beta hydrolase family; pfam12695]							4	NP_001260963.1;NP_001260965.1;NP_001286404.1;NP_610927.3	276	NP_001260963.1	1 genes:Rcd1.NP_001260963.1:reduction in Cnn dots 1, isoform E [Drosophila melanogaster] ;NP_001260965.1:reduction in Cnn dots 1, isoform G [Drosophila melanogaster] ;NP_001286404.1:reduction in Cnn dots 1, isoform H [Drosophila melanogaster] ;NP_610927.3:reduction in Cnn dots 1, isoform B [Drosophila melanogaster] ;	X	X	X	X	X	X	X	5	9	9	0	9	6.45	1.16e-05	2	4	4	0	4	2.92	5.97e-06	7	15
265	1.2e-05	1	1.1e-05	2	1.3e-05	2	2.9e-05	1	mip120	Dmel_CG6061	2R		[740..778][812..851]	[TCR][TCR]	[Tesmin/TSO1-like CXC domain, cysteine-rich domain; pfam03638][Tesmin/TSO1-like CXC domain, cysteine-rich domain; pfam03638]							2	NP_001163143.1;NP_610879.1	277	NP_001163143.1	1 genes:mip120.NP_001163143.1:Myb-interacting protein 120, isoform B [Drosophila melanogaster] ;NP_610879.1:Myb-interacting protein 120, isoform A [Drosophila melanogaster] ;	X	X	X	X	X	X	X	3	8	8	0	8	7.98	1.225e-05	2	3	3	0	3	6.2	5.32e-06	4	8
266	0	0	2e-05	1	0	0	0	0	Stam	Dmel_CG6521	2L		[10..154][235..288]	[VHS_STAM][SH3_STAM]	[VHS domain family, STAM subfamily; members include STAM (Signal Transducing Adaptor Molecule), EAST (EGFR-associated protein with SH3 and TAM domains) and Hbp (Hrs-binding protein). Collectively, they are referred to as STAM. All STAMs have at their...; cd03568][Src homology 3 domain of Signal Transducing Adaptor Molecules; cd11820]	[order(27..28,31,35,75..76)][order(241,243,246..247,249..250,268..269,282,284..285)]	[other][other]	[putative intraprotein/interprotein binding site][peptide ligand binding site [polypeptide binding]]				1	NP_477448.1	278	NP_477448.1	signal transducing adaptor molecule [Drosophila melanogaster]	X	X	X	X	X	X	X	X	X	X	X	X	X	X	X	X	X	X	X	X	X	1	7
267	1.8e-05	1	8e-06	1	2.4e-05	1	0	0	bocks	Dmel_CG9424	3R		[10..46]	[LEM]	[LEM (Lap2/Emerin/Man1) domain found in emerin, lamina-associated polypeptide 2 (LAP2), inner nuclear membrane protein Man1 and similar proteins; cd12934]	[order(25..30,32..33,36..37,39..40)]	[other]	[polypeptide substrate binding site [polypeptide binding]]				1	NP_001014611.1	279	NP_001014611.1	bocksbeutel, isoform B [Drosophila melanogaster]	2	3	3	0	3	7.02	1.83e-05	X	X	X	X	X	X	X	1	2	2	0	2	4.76	8.46e-06	X	X
268	4e-06	1	0	0	0	0	0	0	CycE	Dmel_CG3938	2L	2.7.1.-	[293..395][364..454][<517..>571]	[Tail_P2_I][CYCLIN][Cyclin_C]	[Phage tail protein (Tail_P2_I); cl01817][Cyclin box fold. Protein binding domain functioning in cell-cycle and transcription control. Present in cyclins, TFIIB and Retinoblastoma (RB).The cyclins consist of 8 classes of cell cycle regulators that regulate cyclin dependent kinases (CDKs). TFIIB...; cd00043][Cyclin, C-terminal domain; pfam02984]	[order(364..365,371..372,374..375,397,408..409)][order(417,421,429,446,449..450)]	[binding][binding]	[binding site 1][binding site 2]				3	NP_001246037.1;NP_476959.1;NP_476960.1	280	NP_001246037.1	1 genes:CycE.NP_001246037.1:cyclin E, isoform F [Drosophila melanogaster] ;NP_476959.1:cyclin E, isoform A [Drosophila melanogaster] ;NP_476960.1:cyclin E, isoform B [Drosophila melanogaster] ;	X	X	X	X	X	X	X	2	2	2	0	2	4.07	4.09e-06	X	X	X	X	X	X	X	X	X
269	0	0	8e-06	1	0	0	3e-06	1	Mes-4	Dmel_CG4976	3R	2.1.1.43	[391..508][863..928][929..984][997..1037][1043..1137][1179..1229][1230..1350]	[MSH6_like][PHD2_NSD][PHD3_NSD][PHD4_NSD][WHSC1_related][AWS][SET]	[The PWWP domain is present in MSH6, a mismatch repair protein homologous to bacterial MutS. The PWWP domain of histone-lysine N-methyltransferase, also known as Nuclear SET domain-containing protein 3, is also included. Mutations in MSH6 have been...; cd05837][PHD finger 2 found in nuclear receptor-binding SET domain-containing (NSD) proteins; cd15565][PHD finger 3 found in nuclear receptor-bind…	[order(403,406,409,447,451,453)][order(863,866,896,901,906,909,925,928)][order(892..896,902)][order(929,949..953,957,979)][order(930,933,953,956,961,966,981,984)][order(997,1006..1010,1014,1032)][order(998,1001,1010,1013,1018,1021,1034,1037)][order(1053,1056,1059,1087,1090,1092)]	[other][other][other][other][other][other][other][other]	[putative chromatin binding site][Zn binding site [ion binding]][putative histone H3 binding site [polypeptide binding]][putative histone H3 binding site [polypeptide binding]][Zn binding site [ion binding]][putative histone H3 binding site [polypeptide binding]][Zn binding site [ion binding]][putative chromatin binding site]				2	NP_001263029.1;NP_733239.1	281	NP_001263029.1	1 genes:NSD.NP_001263029.1:nuclear receptor binding SET domain protein, isoform B [Drosophila melanogaster] ;NP_733239.1:nuclear receptor binding SET domain protein, isoform A [Drosophila melanogaster] ;	X	X	X	X	X	X	X	X	X	X	X	X	X	X	X	X	X	X	X	X	X	2	6
270	0.000113	2	0.000296	2	0.000265	2	0.000169	2	GlyP	Dmel_CG7254	2L	2.4.1.1	[29..828][32..828]	[GT1_Glycogen_Phosphorylase][P_ylase]	[This is a family of oligosaccharide phosphorylases. It includes yeast and mammalian glycogen phosphorylases, plant starch/glucan phosphorylase, as well as the maltodextrin phosphorylases of bacteria. The members of this family catalyze the breakdown of...; cd04300][glycogen/starch/alpha-glucan phosphorylases; TIGR02093]	[order(29,31,33..34,36..38,61..63,194,283,286)][order(89,91,281,284,286,293,340,342,378..379,383,485,492,]	[other][active]	[homodimer interface [polypeptide binding]][active site pocket [active]]				1	NP_001027219.1	283	NP_001027219.1	glycogen phosphorylase, isoform B [Drosophila melanogaster]	2	2	2	0	2	2.96	5.77e-06	25	128	128	0	128	39.45	0.000221	20	48	48	0	48	32.46	9.602e-05	36	208
271	1e-06	1	1.3e-05	2	2e-06	2	7e-06	2	cno	Dmel_CG42312	3R		[20..131][257..346][377..469][531..841][<883..1012][910..994]	[AF6_RA_repeat1][AF6_RA_repeat2][FHA][Myo5p-like_CBD_afadin][DegQ][PDZ_signaling]	[Ubiquitin domain of AT-6, first repeat; cd01782][Ubiquitin domain of AT-6, second repeat; cd01781][Forkhead associated domain (FHA); found in eukaryotic and prokaryotic proteins. Putative nuclear signalling domain. FHA domains may bind phosphothreonine, phosphoserine and sometimes phosphotyrosine. In eukaryotes, many FHA domain-containing proteins...; cd00060][cargo binding domain of myosin 5-li…	[order(42,44,56..57,59..60,64..65,73,76..77)][order(71,91,131)][order(93..96,129..130)][order(259,261,273..274,276..277,281..282,290,293..294)][order(288,306,346)][order(308..311,344..345)][order(402,414,416..417,436,438..439)][order(921..924,926,978..979,982..983)]	[other][other][other][other][other][other][other][other]	[putative Ras interaction site [polypeptide binding]][charged pocket][hydrophobic patch][putative Ras interaction site [polypeptide binding]][charged pocket][hydrophobic patch][phosphopeptide binding site][protein binding site [polypeptide binding]]				1	NP_001262272.1	284	NP_001262272.1	canoe, isoform G [Drosophila melanogaster]	X	X	X	X	X	X	X	2	4	0	4	2	1.33	1.49e-06	2	4	2	2	3.33333	1.38	2.88e-06	11	25
272	2.3e-05	1	2.8e-05	2	3e-05	1	1.2e-05	1	CG10863	Dmel_CG10863	3L	1.1.1.21	[11..291][11..290]	[Aldo_ket_red][Tas]	[Aldo-keto reductases (AKRs) are a superfamily of soluble NAD(P)(H) oxidoreductases whose chief purpose is to reduce aldehydes and ketones to primary and secondary alcohols. AKRs are present in all phyla and are of importance to both health and industrial...; cd06660][Predicted oxidoreductase (related to aryl-alcohol dehydrogenase) [General function prediction only]; COG0667]	[order(22..24,47,52,81,114..115,165..166,187,213..218,246,][order(47,52,81,114)]	[active][active]	[][catalytic tetrad [active]]				1	NP_647840.1	285	NP_647840.1	uncharacterized protein Dmel_CG10863 [Drosophila melanogaster]	2	3	3	0	3	6.33	2.311e-05	X	X	X	X	X	X	X	1	2	2	0	2	3.16	1.069e-05	4	7
273	3e-06	1	8e-06	1	5e-06	2	5e-06	1	XNP	Dmel_CG4548	3R	3.6.1.3	[193..514][218..381][643..778]	[SNF2_N][DEXDc][HELICc]	[SNF2 family N-terminal domain; pfam00176][DEAD-like helicases superfamily. A diverse family of proteins involved in ATP-dependent RNA or DNA unwinding. This domain contains the ATP-binding region; cd00046][Helicase superfamily c-terminal domain; associated with DEXDc-, DEAD-, and DEAH-box proteins, yeast initiation factor 4A, Ski2p, and Hepatitis C virus NS3 helicases; this domain is found in a …	[227..231][350..353][order(657..660,702..703,732..734)][order(740,761,765,768)]	[other][other][other][other]	[ATP binding site [chemical binding]][putative Mg++ binding site [ion binding]][nucleotide binding region [chemical binding]][ATP-binding site [chemical binding]]				2	NP_001287527.1;NP_651398.1	286	NP_001287527.1	1 genes:XNP.NP_001287527.1:XNP, isoform C [Drosophila melanogaster] ;NP_651398.1:XNP, isoform B [Drosophila melanogaster] ;	X	X	X	X	X	X	X	2	2	2	0	2	1.82	2.79e-06	X	X	X	X	X	X	X	2	4
274	1e-06	1	6e-06	2	1.1e-05	1	7e-06	1	CG34422	Dmel_CG34422	X		[172..263][295..381][716..757]	[RBB1NT][ARID][CHROMO]	[RBB1NT (NUC162) domain; pfam08169][ARID/BRIGHT DNA binding domain; smart01014][Chromatin organization modifier (chromo) domain is a conserved region of around 50 amino acids found in a variety of chromosomal proteins, which appear to play a role in the functional organization of the eukaryotic nucleus. Experimental evidence...; cd00024]	[order(733,735,738,742,746,750..751)]	[other]	[histone binding site]				1	NP_573330.3	288	NP_573330.3	hat-trick, isoform D [Drosophila melanogaster]	X	X	X	X	X	X	X	1	2	2	0	2	0.72	1.17e-06	1	2	2	0	2	0.72	1.36e-06	5	14
275	0.004853	2	0.006351	2	0.007295	2	0.008442	2	RpL24	Dmel_CG9282	2L		[1..54]	[Ribosomal_L24e_L24]	[Ribosomal protein L24e/L24 is a ribosomal protein found in eukaryotes (L24) and in archaea (L24e, distinct from archaeal L24). L24e/L24 is located on the surface of the large subunit, adjacent to proteins L14 and L3, and near the translation factor...; cd00472]	[order(6,9,32,36)][14..16][order(16,18..20,22,24..25)][order(17..18,34..35,37..38,42,44,50..51)]	[other][other][other][other]	[zinc binding site [ion binding]][L3 interface [polypeptide binding]][L14 interface [polypeptide binding]][23S rRNA interface [nucleotide binding]]				1	NP_001285895.1	290	NP_001285895.1	ribosomal protein L24, isoform B [Drosophila melanogaster]	11	278	278	0	278	45.81	0.00436619	10	568	568	0	568	37.42	0.00533988	18	472	472	0	472	60.65	0.00514156	15	583
276	0.001084	2	0.000618	2	0.000507	2	0.001406	2	psd	Dmel_CG9050	2L											1	NP_001260116.1	291	NP_001260116.1	palisade, isoform B [Drosophila melanogaster]	7	238	238	0	238	19.95	0.00152069	7	169	169	0	169	20.21	0.00064636	9	160	160	0	160	21.26	0.00070905	7	100
277	5e-06	1	0	0	9e-06	1	9e-06	1	CG4670	Dmel_CG4670	2R		[49..162][429..525]	[PDI_a_QSOX][Evr1_Alr]	[PDIa family, Quiescin-sulfhydryl oxidase (QSOX) subfamily; QSOX is a eukaryotic protein containing an N-terminal redox active TRX domain, similar to that of PDI, and a small C-terminal flavin adenine dinucleotide (FAD)-binding domain homologous to the...; cd02992][Erv1 / Alr family; pfam04777]	[order(79,82)]	[active]	[catalytic residues [active]]				1	NP_001286383.1	292	NP_001286383.1	quiescin sulfhydryl oxidase 1, isoform B [Drosophila melanogaster]	X	X	X	X	X	X	X	1	2	2	0	2	2.04	4.58e-06	X	X	X	X	X	X	X	X	X
278	0.000749	2	0.000891	2	0.000771	2	0.000852	2	piwi	Dmel_CG6122	2L		[254..374][382..826]	[PAZ_piwi_like][Piwi_piwi-like_Euk]	[PAZ domain, Piwi_like subfamily. In multi-cellular organisms, the Piwi protein appears to be essential for the maintenance of germline stem cells. In the Drosophila male germline, Piwi was shown to be involved in the silencing of retrotransposons in the...; cd02845][Piwi_piwi-like_Euk: PIWI domain, Piwi-like subfamily found in eukaryotes. This domain is found in Piwi and closely related proteins…	[order(304,317,324,328,346,361,363)][order(551,555,567..570,573,582,585,589,593)][order(614,616,685,818)]	[other][other][active]	[nucleic acid-binding interface [nucleotide binding]][5' RNA guide strand anchoring site][]				1	NP_001285825.1	293	NP_001285825.1	P-element induced wimpy testis, isoform B [Drosophila melanogaster]	26	349	349	0	349	32.74	0.00100783	37	284	284	0	284	51.96	0.00049091	39	231	231	0	231	53.74	0.00046267	40	553
279	4e-06	1	0	0	0	0	0	0	eco	Dmel_CG8598	3L	2.3.1.-	[839..878][945..>1008][981..1050]	[zf-C2H2_3][NAT_SF][Acetyltransf_13]	[zinc-finger of acetyl-transferase ESCO; pfam13878][N-Acyltransferase superfamily: Various enzymes that characteristically catalyze the transfer of an acyl group to a substrate; cd04301][ESCO1/2 acetyl-transferase; pfam13880]	[order(991..993,1003..1004)]	[other]	[Coenzyme A binding pocket [chemical binding]]				1	NP_648106.1	294	NP_648106.1	establishment of cohesion, isoform A [Drosophila melanogaster]	X	X	X	X	X	X	X	1	3	3	0	3	1.24	4.16e-06	X	X	X	X	X	X	X	X	X
280	8e-06	1	2.2e-05	1	2.1e-05	1	1e-05	1	CG5274	Dmel_CG5274	3L		[14..361]	[DUF4507]	[Domain of unknown function (DUF4507); pfam14964]							1	NP_649222.1	295	NP_649222.1	uncharacterized protein Dmel_CG5274, isoform A [Drosophila melanogaster]	X	X	X	X	X	X	X	1	2	2	0	2	5.36	7.81e-06	X	X	X	X	X	X	X	2	4
281	2.3e-05	2	8.5e-05	2	6.5e-05	2	7e-05	1	sw	Dmel_CG18000	X		[104..136][199..>269][287..603][<315..614]	[Dynein_IC2][NtpH][WD40][WD40]	[Cytoplasmic dynein 1 intermediate chain 2; pfam11540][Archaeal/vacuolar-type H+-ATPase subunit H [Energy production and conversion]; COG2811][WD40 domain, found in a number of eukaryotic proteins that cover a wide variety of functions including adaptor/regulatory modules in signal transduction, pre-mRNA processing and cytoskeleton assembly; typically contains a GH dipeptide 11-24 residues from..…	[order(301,315,321..322,332..333,355,359,365..366,384..385,]	[other]	[structural tetrad]				12	NP_001285486.1;NP_001285487.1;NP_477069.1;NP_477070.1;NP_477071.1;NP_477072.1;NP_477073.1;NP_477075.2;NP_477076.1;NP_477077.1;NP_477078.1;NP_477079.1	296	NP_001285486.1	1 genes:sw.NP_001285486.1:short wing, isoform N [Drosophila melanogaster] ;NP_001285487.1:short wing, isoform O [Drosophila melanogaster] ;NP_477069.1:short wing, isoform D [Drosophila melanogaster] ;NP_477070.1:short wing, isoform G [Drosophila melanogaster] ;NP_477071.1:short wing, isoform H [Drosophila melanogaster] ;NP_477072.1:short wing, isoform I [Drosophila melanogaster] ;NP_477073.1:shor…	1	2	2	0	2	1.42	7.68e-06	7	17	17	0	17	15.93	3.907e-05	6	21	21	0	21	21.92	5.593e-05	9	36
282	1.8e-05	1	6.9e-05	1	0	0	2.3e-05	1	mRpL44	Dmel_CG2109	3R	3.1.26.3	[72..296][81..219]	[Rnc][RIBOc]	[dsRNA-specific ribonuclease [Transcription]; COG0571][Ribonuclease III family; smart00535]							1	NP_649541.1	297	NP_649541.1	mitochondrial ribosomal protein L44 [Drosophila melanogaster]	X	X	X	X	X	X	X	2	4	4	0	4	9.66	1.816e-05	X	X	X	X	X	X	X	2	11
283	7.5e-05	2	6.8e-05	2	6.7e-05	2	0.000139	2	Mhc	Dmel_CG17927	2L	3.6.1.3	[35..75][81..777][100..765][894..1086][1067..1925][1557..1877][<1671..1771][1727..>1820]	[Myosin_N][MYSc][MYSc_Myh1_insects_crustaceans][Lebercilin][Myosin_tail_1][V_Alix_like][Mt_ATP-synt_B][DUF883]	[Myosin N-terminal SH3-like domain; pfam02736][Myosin. Large ATPases; smart00242][class II myosin heavy chain 1, motor domain; cd14909][Ciliary protein causing Leber congenital amaurosis disease; pfam15619][Myosin tail; pfam01576][Protein-interacting V-domain of mammalian Alix and related domains; cl14654][Mitochondrial ATP synthase B chain precursor (ATP-synt_B); cl21478][Bacterial protein of un…	[order(127..135,179..186,232..242,460..465)][127..135][179..186][232..242][460..465][order(489..500,503..512)][698..707][order(710..726,735..765)][order(1628,1690,1694,1697..1698,1852,1855..1856,1859,1862)]	[other][other][other][other][other][other][other][other][other]	[ATP binding site [chemical binding]][purine-binding loop][P-loop][switch I region][switch II region][relay loop][SH1 helix][converter subdomain][putative YPXnL-motif binding site]				1	NP_724006.1	298	NP_724006.1	myosin heavy chain, isoform I [Drosophila melanogaster]	94	902	0	902	90.294	45.26	0.00011203	82	475	0	475	50.925	47.71	3.782e-05	134	882	0	882	81.8083	63.3	7.04e-05	119	722
284	0.000206	2	3.6e-05	2	2.9e-05	2	0.000156	2	CG13048	Dmel_CG13048	3L											1	NP_001261935.1	300	NP_001261935.1	uncharacterized protein Dmel_CG13048, isoform B [Drosophila melanogaster]	1	33	33	0	33	4.37	0.00038997	2	3	3	0	3	9.22	2.122e-05	2	4	4	0	4	9.22	3.279e-05	2	4
285	5.6e-05	1	0.000127	2	9.5e-05	2	8.5e-05	2	Dlic	Dmel_CG1938	X	3.6.1.3	[43..>79]	[ABC_ATPase]	[ATP-binding cassette transporter nucleotide-binding domain; cd00267]	[56..63][order(59..60,62..64)]	[other][other]	[Walker A/P-loop][ATP binding site [chemical binding]]				1	NP_572694.1	301	NP_572694.1	dynein light intermediate chain, isoform A [Drosophila melanogaster]	X	X	X	X	X	X	X	5	19	19	0	19	11.36	5.616e-05	4	23	23	0	23	8.52	7.877e-05	11	43
286	1.7e-05	1	2e-05	2	1.8e-05	2	5e-06	1	PP2A-B'	Dmel_CG7913	3R		[194..595][<499..598]	[B56][PLN00122]	[Protein phosphatase 2A regulatory B subunit (B56 family); pfam01603][serine/threonine protein phosphatase 2A; Provisional]							1	NP_001247176.1	302	NP_001247176.1	well-rounded, isoform L [Drosophila melanogaster]	X	X	X	X	X	X	X	3	8	7	1	7.77778	6.12	1.692e-05	1	6	6	0	6	1.79	1.512e-05	5	9
287	6e-06	1	2.9e-05	2	2.4e-05	2	2.1e-05	1	emp	Dmel_CG2727	2R		[22..484]	[CD36]	[CD36 family; pfam01130]							3	NP_001286872.1;NP_001286873.1;NP_726504.2	303	NP_001286872.1	1 genes:emp.NP_001286872.1:epithelial membrane protein, isoform D [Drosophila melanogaster] ;NP_001286873.1:epithelial membrane protein, isoform E [Drosophila melanogaster] ;NP_726504.2:epithelial membrane protein, isoform B [Drosophila melanogaster] ;	X	X	X	X	X	X	X	1	2	2	0	2	3.27	5.6e-06	2	7	7	0	7	4.42	2.273e-05	3	9
288	0	0	0	0	9e-06	1	7e-06	1	ABCB7	Dmel_CG7955	3L	3.6.1.3	[160..437][222..717][485..720]	[ABC_membrane][ATM1][P-loop_NTPase]	[ABC transporter transmembrane region; cl00549][ABC-type transport system involved in Fe-S cluster assembly, permease and ATPase components [Posttranslational modification, protein turnover, chaperones]; COG5265][P-loop containing Nucleoside Triphosphate Hydrolases; cl21455]	[518..525][order(521..522,524..526,566,646..647,678)][563..566][622..631][642..647][650..653][674..680]	[other][other][other][other][other][other][other]	[Walker A/P-loop][ATP binding site [chemical binding]][Q-loop/lid][ABC transporter signature motif][Walker B][D-loop][H-loop/switch region]				2	NP_728642.2;NP_728643.2	305	NP_728642.2	1 genes:ABCB7.NP_728642.2:ATP binding cassette subfamily B member 7, isoform A [Drosophila melanogaster] ;NP_728643.2:ATP binding cassette subfamily B member 7, isoform B [Drosophila melanogaster] ;	X	X	X	X	X	X	X	X	X	X	X	X	X	X	X	X	X	X	X	X	X	X	X
289	0	0	9e-06	2	2.1e-05	2	1.8e-05	1	mTTF	Dmel_CG18124	2L											1	NP_609709.1	306	NP_609709.1	mitochondrial transcription termination factor [Drosophila melanogaster]	X	X	X	X	X	X	X	X	X	X	X	X	X	X	1	2	2	0	2	3.17	8.24e-06	1	2
290	0	0	2.1e-05	1	1.8e-05	2	8e-06	1	CG17593	Dmel_CG17593	2L		[137..463]	[DUF1682]	[Protein of unknown function (DUF1682); pfam07946]							1	NP_001259998.1	308	NP_001259998.1	uncharacterized protein Dmel_CG17593, isoform B [Drosophila melanogaster]	X	X	X	X	X	X	X	X	X	X	X	X	X	X	X	X	X	X	X	X	X	2	5
291	0.000102	2	0.000641	2	0.000366	2	0.000148	2	Rbp2	Dmel_CG4429	X		[20..98][24..88]	[RRM_SF][RRM]	[RNA recognition motif (RRM) superfamily; cl17169][RNA recognition motif; smart00360]							4	NP_001285331.1;NP_524959.1;NP_727982.1;NP_996487.1	309	NP_001285331.1	1 genes:eIF4H1.NP_001285331.1:eukaryotic translation initiation factor 4H1, isoform E [Drosophila melanogaster] ;NP_524959.1:eukaryotic translation initiation factor 4H1, isoform A [Drosophila melanogaster] ;NP_727982.1:eukaryotic translation initiation factor 4H1, isoform B [Drosophila melanogaster] ;NP_996487.1:eukaryotic translation initiation factor 4H1, isoform C [Drosophila melanogaster] ;	2	11	11	0	11	12.3	8.447e-05	5	26	26	0	26	26.81	0.00011952	8	17	17	0	17	50.79	9.055e-05	8	188
292	1.1e-05	1	1.5e-05	2	1.5e-05	2	1.5e-05	1	MED1	Dmel_CG7162	3L		[47..434]	[Med1]	[Mediator of RNA polymerase II transcription subunit 1; pfam10744]							3	NP_001189153.1;NP_001262183.1;NP_649341.1	310	NP_001189153.1	1 genes:MED1.NP_001189153.1:mediator complex subunit 1, isoform B [Drosophila melanogaster] ;NP_001262183.1:mediator complex subunit 1, isoform C [Drosophila melanogaster] ;NP_649341.1:mediator complex subunit 1, isoform A [Drosophila melanogaster] ;	X	X	X	X	X	X	X	4	8	8	0	8	6.76	1.079e-05	2	8	8	0	8	6.67	1.251e-05	5	9
293	0	0	9e-06	1	0	0	2.5e-05	1	CG1637	Dmel_CG1637	X	3.1.3.2	[20..438][139..440]	[PLN02533][MPP_PAPs]	[probable purple acid phosphatase][purple acid phosphatases of the metallophosphatase superfamily, metallophosphatase domain; cd00839]	[order(148,177,180,212..213,295,344,346)][order(148,177,180,212,295,344,346)][order(215,217,224,226,232,252..254,266,319..320,322..323,][order(219..221,223..224,226,230..234,254,256,266,276..278,]	[active][metal-binding][other][other]	[][metal binding site [ion binding]][homotetramer interface [polypeptide binding]][homotrimer interface [polypeptide binding]]				1	NP_572662.1	311	NP_572662.1	uncharacterized protein Dmel_CG1637, isoform C [Drosophila melanogaster]	X	X	X	X	X	X	X	X	X	X	X	X	X	X	X	X	X	X	X	X	X	1	2
294	0	0	0	0	1.2e-05	1	6e-06	1	CG9323	Dmel_CG9323	2L	3.6.1.3	[147..328][170..312][418..552][607..697][735..853]	[DEXDc][DEXDc][HELICc][HA2][OB_NTP_bind]	[DEAD-like helicases superfamily; smart00487][DEAD-like helicases superfamily. A diverse family of proteins involved in ATP-dependent RNA or DNA unwinding. This domain contains the ATP-binding region; cd00046][Helicase superfamily c-terminal domain; associated with DEXDc-, DEAD-, and DEAH-box proteins, yeast initiation factor 4A, Ski2p, and Hepatitis C virus NS3 helicases; this domain is found in…	[179..183][278..281][order(430..433,463..464,489..491)][order(497,536,540,543)]	[other][other][other][other]	[ATP binding site [chemical binding]][putative Mg++ binding site [ion binding]][nucleotide binding region [chemical binding]][ATP-binding site [chemical binding]]				1	NP_001260639.1	312	NP_001260639.1	RHAU helicase, isoform B [Drosophila melanogaster]	X	X	X	X	X	X	X	X	X	X	X	X	X	X	X	X	X	X	X	X	X	X	X
296	1.1e-05	1	6.5e-05	2	3.5e-05	2	0.000226	1	Gs1	Dmel_CG2718	2L	1.4.-.-;6.3.1.2	[54..398][60..139][147..395]	[PLN02284][Gln-synt_N][Gln-synt_C]	[glutamine synthetase][Glutamine synthetase, beta-Grasp domain; pfam03951][Glutamine synthetase, catalytic domain; pfam00120]							1	NP_001162839.1	314	NP_001162839.1	glutamine synthetase 1, isoform D [Drosophila melanogaster]	X	X	X	X	X	X	X	2	3	3	0	3	7.52	1.096e-05	4	13	13	0	13	23.81	5.501e-05	5	15
297	0	0	5e-06	1	0	0	0	0	SMC1	Dmel_CG6057	3R		[26..1216][27..>171][535..653][<1130..1232]	[Smc][ABC_SMC1_euk][SMC_hinge][ABC_SMC1_euk]	[Chromosome segregation ATPase [Cell cycle control, cell division, chromosome partitioning]; COG1196][ATP-binding cassette domain of eukaryotic SMC1 proteins; cd03275][SMC proteins Flexible Hinge Domain; smart00968][ATP-binding cassette domain of eukaryotic SMC1 proteins; cd03275]	[55..62][order(58..59,61..63,160)][157..160][1141..1150][1165..1170][1173..1176][1197..1203]	[other][other][other][other][other][other][other]	[Walker A/P-loop][ATP binding site [chemical binding]][Q-loop/lid][ABC transporter signature motif][Walker B][D-loop][H-loop/switch region]				1	NP_651211.2	315	NP_651211.2	structural maintenance of chromosomes 1 [Drosophila melanogaster]	X	X	X	X	X	X	X	X	X	X	X	X	X	X	2	4	4	0	4	3.07	5.46e-06	X	X
298	0.000551	2	0.000552	2	0.000475	2	0.00061	2	Rpt4	Dmel_CG3455	X	3.-.-.-;3.6.1.3	[13..395][144..311]	[RPT1][AAA]	[ATP-dependent 26S proteasome regulatory subunit [Posttranslational modification, protein turnover, chaperones]; COG1222][The AAA+ (ATPases Associated with a wide variety of cellular Activities) superfamily represents an ancient group of ATPases belonging to the ASCE (for additional strand, catalytic E) division of the P-loop NTPase fold. The ASCE division also includes ABC; cd00009]	[182..189][order(183..190,241,288)][237..242][302]	[other][other][other][other]	[Walker A motif][ATP binding site [chemical binding]][Walker B motif][arginine finger]				1	NP_572308.3	316	NP_572308.3	regulatory particle triple-A ATPase 4 [Drosophila melanogaster]	8	32	32	0	32	25.94	0.00019622	13	247	247	0	247	42.57	0.00090661	25	174	174	0	174	77.83	0.00074002	22	72
299	5.1e-05	2	3.1e-05	1	1.7e-05	2	1.4e-05	2	shep	Dmel_CG32423	3L		[231..301][232..295][310..388][311..377]	[RRM1_MSSP][RRM][RRM2_MSSP][RRM]	[RNA recognition motif 1 in the c-myc gene single-strand binding proteins (MSSP) family; cd12243][RNA recognition motif; smart00360][RNA recognition motif 2 in the c-myc gene single-strand binding proteins (MSSP) family; cd12244][RNA recognition motif; smart00360]							1	NP_729054.3	317	NP_729054.3	alan shepard, isoform A [Drosophila melanogaster]	3	22	3	19	22	9.34	9.266e-05	1	8	0	8	4	5.02	1.008e-05	4	22	0	22	10.5	15.4	3.067e-05	3	23
300	1.5e-05	2	1.9e-05	1	1.6e-05	1	1.4e-05	2	enc	Dmel_CG10847	3L		[443..503][522..573]	[R3H_encore_like][SUZ]	[R3H domain of encore-like and DIP1-like proteins. Drosophila encore is involved in the germline exit after four mitotic divisions, by facilitating SCF-ubiquitin-proteasome-dependent proteolysis. Maize DBF1-interactor protein 1 (DIP1) containing an R3H...; cd02642][SUZ domain; pfam12752]	[order(477,481)]	[other]	[RxxxH motif]				1	NP_001097496.1	318	NP_001097496.1	encore, isoform D [Drosophila melanogaster]	9	14	0	14	7	5.12	9.37e-06	11	39	1	38	26	10.95	2.084e-05	19	51	0	51	20.5	17.44	1.904e-05	21	175
301	7e-06	1	3.9e-05	1	2e-05	2	2.2e-05	1	Rrp45	Dmel_CG9606	X	3.1.13.-	[13..268][16..276]	[RNase_PH_RRP45][Rrp42]	[RRP45 subunit of eukaryotic exosome; cd11368][Exosome complex RNA-binding protein Rrp42, RNase PH superfamily [Translation, ribosomal structure and biogenesis]; COG2123]	[order(13..15,18..19,23,26,28)][order(47,49,64,66..68,83,85,90,107,110,114,136,141,146,]	[other][other]	[Rrp40 interface [polypeptide binding]][hexamer interface [polypeptide binding]]				1	NP_001285353.1	319	NP_001285353.1	Rrp45, isoform B [Drosophila melanogaster]	X	X	X	X	X	X	X	1	2	2	0	2	4.85	7.07e-06	X	X	X	X	X	X	X	2	8
302	0	0	6e-06	1	6e-06	1	1e-05	1	hppy	Dmel_CG7097	2R	2.7.11.-;2.7.11.13	[25..283][26..283][619..934]	[STKc_MAP4K3_like][S_TKc][CNH]	[Catalytic domain of Mitogen-activated protein kinase kinase kinase kinase (MAP4K) 3-like Serine/Threonine Kinases; cd06613][Serine/Threonine protein kinases, catalytic domain; smart00220][CNH domain; pfam00780]	[order(32..36,40,53,55,84,100..103,106..107,110,146,][order(32..36,40,53,55,84,100..103,106..107,110,150..151,][order(35..36,146,148..150,167,181..184,186,216,225)][order(163..174,177..186)]	[active][other][other][other]	[][ATP binding site [chemical binding]][polypeptide substrate binding site [polypeptide binding]][activation loop (A-loop)]				5	NP_001286604.1;NP_001286605.1;NP_001286606.1;NP_611399.2;NP_725863.1	320	NP_001286604.1	1 genes:hppy.NP_001286604.1:happyhour, isoform C [Drosophila melanogaster] ;NP_001286605.1:happyhour, isoform D [Drosophila melanogaster] ;NP_001286606.1:happyhour, isoform E [Drosophila melanogaster] ;NP_611399.2:happyhour, isoform B [Drosophila melanogaster] ;NP_725863.1:happyhour, isoform A [Drosophila melanogaster] ;	X	X	X	X	X	X	X	X	X	X	X	X	X	X	X	X	X	X	X	X	X	1	3
303	0	0	1e-05	1	6e-06	1	4e-06	1	Sec8	Dmel_CG2095	3R		[<37..146][155..205]	[Sec8_exocyst][L27]	[Sec8 exocyst complex component specific domain; pfam04048][L27 domain; pfam02828]							1	NP_730996.2	321	NP_730996.2	secretory 8 [Drosophila melanogaster]	X	X	X	X	X	X	X	X	X	X	X	X	X	X	X	X	X	X	X	X	X	3	5
304	0	0	2.2e-05	1	1.2e-05	2	0	0	CG10903	Dmel_CG10903	3R		[<11..91][55..142][202..275]	[AdoMet_MTases][AdoMet_MTases][WBS_methylT]	[S-adenosylmethionine-dependent methyltransferases (SAM or AdoMet-MTase), class I; AdoMet-MTases are enzymes that use S-adenosyl-L-methionine (SAM or AdoMet) as a substrate for methyltransfer, creating the product S-adenosyl-L-homocysteine (AdoHcy); cl17173][S-adenosylmethionine-dependent methyltransferases (SAM or AdoMet-MTase), class I; AdoMet-MTases are enzymes that use S-adenosyl-L-methionine…	[order(58..64,80..81,101..103,120)]	[other]	[S-adenosylmethionine binding site [chemical binding]]				1	NP_001262365.1	322	NP_001262365.1	uncharacterized protein Dmel_CG10903, isoform B [Drosophila melanogaster]	X	X	X	X	X	X	X	X	X	X	X	X	X	X	X	X	X	X	X	X	X	1	3
305	8.5e-05	1	0.000116	2	0.000109	2	7e-05	2	deltaCOP	Dmel_CG14813	X		[291..528]	[AP_delta-COPI_MHD]	[Mu homology domain (MHD) of adaptor protein (AP) coat protein I (COPI) delta subunit; cd09254]							2	NP_001162642.1;NP_652012.1	323	NP_001162642.1	1 genes:deltaCOP.NP_001162642.1:coat protein (coatomer) delta, isoform B [Drosophila melanogaster] ;NP_652012.1:coat protein (coatomer) delta, isoform A [Drosophila melanogaster] ;	X	X	X	X	X	X	X	8	31	31	0	31	20.9	8.507e-05	8	37	37	0	37	22.6	0.00011765	12	30
306	0	0	0	0	0	0	0	0	Pp1-Y2	Dmel_CG40448	Y		[10..303][13..300]	[PTZ00480][MPP_PP1_PPKL]	[serine/threonine-protein phosphatase; Provisional][PP1, PPKL (PP1 and kelch-like) enzymes, and related proteins, metallophosphatase domain; cd07414]	[order(66,68,94,98,126..127,131..132,136,175,197..199,208,][order(66,68,94,126,175,250)][order(98,131..132,136,197..199,208,222..224,274..278)][order(181,183,200,205,218,227,235..236,238..240,242..244,]	[active][metal-binding][other][other]	[][metal binding site [ion binding]][natural toxin binding site [chemical binding]][MYPT1 binding site [polypeptide binding]]				1	NP_001015497.4	324	NP_001015497.4	protein phosphatase 1, Y-linked 2 [Drosophila melanogaster]	X	X	X	X	X	X	X	2	4	0	4	0	7.35	X	X	X	X	X	X	X	X	2	12
307	7e-06	1	1.2e-05	2	1.4e-05	2	3.2e-05	1	CG5290	Dmel_CG5290	3L		[493..557][493..520][525..555][528..590][560..588][594..622]	[TPR_11][TPR repeat][TPR repeat][TPR_11][TPR repeat][TPR repeat]	[TPR repeat; pfam13414][TPR repeat [structural motif]][TPR repeat [structural motif]][TPR repeat; pfam13414][TPR repeat [structural motif]][TPR repeat [structural motif]]	[order(493,496..497,500..501,503,527,530..531,534..535,]	[other]	[putative protein binding surface [polypeptide binding]]				1	NP_649026.1	325	NP_649026.1	uncharacterized protein Dmel_CG5290 [Drosophila melanogaster]	X	X	X	X	X	X	X	3	4	4	0	4	7.52	7.3e-06	1	2	2	0	2	1.5	4.23e-06	2	8
308	7.9e-05	2	4.8e-05	2	4.7e-05	2	5.8e-05	2	CG12325	Dmel_CG12325	2R		[16..483][<20..171][98..463][<291..681][352..605][513..>756][793..895]	[WD40][WD40][WD40][WD40][WD40][WD40][Utp12]	[WD40 repeat [General function prediction only]; COG2319][WD40 domain, found in a number of eukaryotic proteins that cover a wide variety of functions including adaptor/regulatory modules in signal transduction, pre-mRNA processing and cytoskeleton assembly; typically contains a GH dipeptide 11-24 residues from...; cl02567][WD40 domain, found in a number of eukaryotic proteins that cover a wide v…	[order(113,122,131,143..144,162,166,172,175,187..188,205,][order(367,371,378..379,391..392,410,414,420..421,433..434,][order(520,540,544,550..551,558..559,582,586,592..593,]	[other][other][other]	[structural tetrad][structural tetrad][structural tetrad]				1	NP_001286296.1	326	NP_001286296.1	uncharacterized protein Dmel_CG12325, isoform B [Drosophila melanogaster]	13	46	46	0	46	18.02	0.000118	6	26	26	0	26	11.91	3.992e-05	7	15	15	0	15	8.85	2.669e-05	12	33
309	3e-06	1	8e-06	1	4e-06	1	5e-06	2	Trf2	Dmel_CG18009	X		[964..1040][1283..1456][1285..1459]	[ClassIIa_HDAC_Gln-rich-N][TLF][PLN00062]	[Glutamine-rich N-terminal helical domain of various Class IIa histone deacetylases (HDAC4, HDAC5 and HDCA9); cl13614][TBP-like factors (TLF; also called TLP, TRF, TRP), which are found in most metazoans. TLFs and TBPs have well-conserved core domains; however, they only share about 60% similarity. TLFs, like TBPs, interact with TFIIA and TFIIB, which are part of the...; cd04517][TATA-box-binding…	[order(1288..1289,1291,1317..1318,1322,1324,1331,1333,1337,][order(1303,1310..1312,1314,1318,1324,1326)][order(1390..1391,1403..1407,1410,1415)]	[other][other][other]	[putative DNA interaction surface [nucleotide binding]][putative TFIIA interaction surface [polypeptide binding]][putative TFIIB interaction surface [polypeptide binding]]				3	NP_001096905.1;NP_001259329.1;NP_511084.2	328	NP_001096905.1	1 genes:Trf2.NP_001096905.1:TATA box binding protein-related factor 2, isoform E [Drosophila melanogaster] ;NP_001259329.1:TATA box binding protein-related factor 2, isoform I [Drosophila melanogaster] ;NP_511084.2:TATA box binding protein-related factor 2, isoform J [Drosophila melanogaster] ;	1	2	2	0	2	1.34	2.84e-06	X	X	X	X	X	X	X	X	X	X	X	X	X	X	3	7
310	0	0	4e-06	1	1.2e-05	1	0	0	CG6729	Dmel_CG6729	2L		[18..916]	[DUF2146]	[Uncharacterized conserved protein (DUF2146); pfam10220]							1	NP_609449.1	329	NP_609449.1	uncharacterized protein Dmel_CG6729 [Drosophila melanogaster]	X	X	X	X	X	X	X	X	X	X	X	X	X	X	X	X	X	X	X	X	X	1	2
311	6e-06	2	9e-06	1	0	0	7e-06	1	CG3225	Dmel_CG3225	2L	2.7.7.-;3.6.1.3	[40..668][64..202][231..388][441..534][568..670]	[HrpA][DEXDc][HELICc][HA2][OB_NTP_bind]	[HrpA-like RNA helicase [Translation, ribosomal structure and biogenesis]; COG1643][DEAD-like helicases superfamily. A diverse family of proteins involved in ATP-dependent RNA or DNA unwinding. This domain contains the ATP-binding region; cd00046][Helicase superfamily c-terminal domain; associated with DEXDc-, DEAD-, and DEAH-box proteins, yeast initiation factor 4A, Ski2p, and Hepatitis C virus …	[73..77][167..170][order(269..272,299..300,325..327)][order(333,372,376,379)]	[other][other][other][other]	[ATP binding site [chemical binding]][putative Mg++ binding site [ion binding]][nucleotide binding region [chemical binding]][ATP-binding site [chemical binding]]				1	NP_608860.1	330	NP_608860.1	uncharacterized protein Dmel_CG3225 [Drosophila melanogaster]	1	2	2	0	2	1.47	7.18e-06	1	2	2	0	2	1.47	4.3e-06	X	X	X	X	X	X	X	2	3
312	0	0	1.6e-05	1	1.6e-05	1	1.2e-05	1	Vps51	Dmel_CG15087	2R		[11..96][50..210]	[Vps51][Sec5]	[Vps51/Vps67; pfam08700][Exocyst complex component Sec5; pfam15469]							1	NP_611363.2	331	NP_611363.2	vacuolar protein sorting 51 [Drosophila melanogaster]	X	X	X	X	X	X	X	X	X	X	X	X	X	X	X	X	X	X	X	X	X	3	6
313	0.000289	2	0.000213	2	0.000183	2	0.000221	2	CG4849	Dmel_CG4849	3R		[115..957][132..340][477..570][590..651][660..837][832..911]	[PTZ00416][Snu114p][eEF2_II_snRNP][EFG_II][EF2_IV_snRNP][eEF2_C_snRNP]	[elongation factor 2; Provisional][Snu114p, a spliceosome protein, is a GTPase; cd04167][Loc2 eEF2_C_snRNP, cd01514/C terminal domain:eEF2_C_snRNP: This family includes C-terminal portion of the spliceosomal human 116kD U5 small nuclear ribonucleoprotein (snRNP) protein (U5-116 kD) and, its yeast counterpart Snu114p. This domain is...; cd04090][Elongation Factor G, domain II; pfam14492][EF-2_doma…	[138..145][order(139,141,145..146,149,152..153,186..187,210..211,][order(141..146,260..261,263,314..316)][176..186][182][206..209][208..226][260..263][314..316]	[other][other][other][other][other][other][other][other][other]	[G1 box][putative GEF interaction site [polypeptide binding]][GTP/Mg2+ binding site [chemical binding]][Switch I region][G2 box][G3 box][Switch II region][G4 box][G5 box]				1	NP_651605.1	332	NP_651605.1	uncharacterized protein Dmel_CG4849 [Drosophila melanogaster]	24	147	147	0	147	29.03	0.00036703	24	141	141	0	141	39.9	0.00021073	21	99	99	0	99	38.15	0.00017144	33	123
314	0.00034	2	0.000146	2	6.7e-05	2	5.1e-05	2	nito	Dmel_CG2910	2R		[98..175][111..171][312..390][315..386][396..463][397..467][635..757]	[RRM1_Spen][RRM][RRM2_Spen][RRM][RRM][RRM3_Spen][SPOC]	[RNA recognition motif 1 in the Spen (split end) protein family; cd12308][RNA recognition motif; smart00360][RNA recognition motif 2 in the Spen (split end) protein family; cd12309][RNA recognition motif; smart00360][RNA recognition motif; smart00360][RNA recognition motif 3 in the Spen (split end) protein family; cd12310][SPOC domain; pfam07744]							1	NP_001286174.1	333	NP_001286174.1	spenito, isoform C [Drosophila melanogaster]	15	192	192	0	192	19.55	0.00058941	13	49	49	0	49	23.46	9.004e-05	13	38	38	0	38	24.09	8.091e-05	16	83
315	3e-06	1	0	0	0	0	4e-06	1	SP1029	Dmel_CG11956	3R	3.4.11.-;3.5.1.14	[33..431][43..502][582..910]	[Peptidase_M1][M1_APN_2][ERAP1_C]	[Peptidase family M1; pfam01433][Peptidase M1 Aminopeptidase N family incudes tricorn interacting factor F3, Endoplasmic reticulum aminopeptidase 1 (ERAP1), Aminopeptidase Q (APQ); cd09601][ERAP1-like C-terminal domain; pfam11838]	[order(342,346,365)]	[other]	[Zn binding site [ion binding]]				1	NP_001263065.1	334	NP_001263065.1	SP1029, isoform D [Drosophila melanogaster]	X	X	X	X	X	X	X	1	2	2	0	2	2.15	3.13e-06	X	X	X	X	X	X	X	X	X
316	3.4e-05	2	9.6e-05	2	0.000171	2	7.8e-05	2	Arp3	Dmel_CG7558	3L		[2..417][9..209]	[PTZ00280][NBD_sugar-kinase_HSP70_actin]	[Actin-related protein 3; Provisional][Nucleotide-Binding Domain of the sugar kinase/HSP70/actin superfamily; cd00012]	[order(11..14,16,18,144,169..172)]	[other]	[nucleotide binding site [chemical binding]]				1	NP_001261559.1	335	NP_001261559.1	Actin-related protein 3, isoform B [Drosophila melanogaster]	1	2	2	0	2	2.63	1.165e-05	5	16	16	0	16	25.12	5.578e-05	2	8	8	0	8	7.42	3.231e-05	6	33
317	0	0	2.9e-05	1	2.2e-05	2	4.3e-05	2	CG16884	Dmel_CG16884	2L											1	NP_609690.1	336	NP_609690.1	Vajk3 [Drosophila melanogaster]	X	X	X	X	X	X	X	X	X	X	X	X	X	X	X	X	X	X	X	X	X	1	4
318	0	0	4.6e-05	1	2.2e-05	1	1.1e-05	1	Spx	Dmel_CG3780	X		[14..86][15..88][99..181][101..174]	[RRM][RRM1_SF3B4][RRM2_SF3B4][RRM]	[RNA recognition motif; smart00360][RNA recognition motif 1 in splicing factor 3B subunit 4 (SF3B4) and similar proteins; cd12334][RNA recognition motif 2 in splicing factor 3B subunit 4 (SF3B4) and similar proteins; cd12335][RNA recognition motif; smart00360]							1	NP_511058.1	337	NP_511058.1	spliceosomal protein on the X [Drosophila melanogaster]	X	X	X	X	X	X	X	X	X	X	X	X	X	X	X	X	X	X	X	X	X	2	8
319	1.2e-05	1	0	0	0	0	0	0	Snx16	Dmel_CG6410	2R		[219..329]	[PX_SNX16]	[The phosphoinositide binding Phox Homology domain of Sorting Nexin 16; cd07276]	[order(259..261,284..285,299)]	[other]	[phosphoinositide binding site [chemical binding]]				1	NP_611252.1	338	NP_611252.1	sorting nexin 16 [Drosophila melanogaster]	1	2	2	0	2	2.95	1.196e-05	X	X	X	X	X	X	X	X	X	X	X	X	X	X	X	X
320	0	0	4e-06	1	4e-06	2	0	0	CG5521	Dmel_CG5521	3R		[1647..1825]	[Rap_GAP]	[Rap/ran-GAP; pfam02145]							2	NP_001163748.1;NP_651516.1	339	NP_001163748.1	1 genes:CG5521.NP_001163748.1:uncharacterized protein Dmel_CG5521, isoform B [Drosophila melanogaster] ;NP_651516.1:uncharacterized protein Dmel_CG5521, isoform A [Drosophila melanogaster] ;	X	X	X	X	X	X	X	X	X	X	X	X	X	X	X	X	X	X	X	X	X	2	4
321	3.6e-05	2	2e-05	2	2.8e-05	2	3e-05	2	CG7728	Dmel_CG7728	3L		[34..1140][49..279][713..994]	[BMS1][BMS1][DUF663]	[GTP-binding protein required for 40S ribosome biogenesis [Translation, ribosomal structure and biogenesis]; COG5192][Bms1, an essential GTPase, promotes assembly of preribosomal RNA processing complexes; cd01882][Protein of unknown function (DUF663); pfam04950]	[94..101][order(97,99..102,189..190,192,225..227)][111..118][115][137..140][140..152][189..192][225..227]	[other][other][other][other][other][other][other][other]	[G1 box][GTP/Mg2+ binding site [chemical binding]][Switch I region][G2 box][G3 box][Switch II region][G4 box][G5 box]				1	NP_648945.1	340	NP_648945.1	uncharacterized protein Dmel_CG7728 [Drosophila melanogaster]	11	22	22	0	22	10.53	4.621e-05	4	20	20	0	20	5.09	2.515e-05	4	5	5	0	5	4.4	7.28e-06	9	19
322	0.000108	2	0.000157	2	7.4e-05	2	6.2e-05	2	vkg	Dmel_CG16858	2L		[60..119][102..152][277..334][534..593][814..871][957..1014][990..1049][1070..1128][1515..1624][1625..1737]	[Collagen][Collagen][Collagen][Collagen][Collagen][Collagen][Collagen][Collagen][C4][C4]	[Collagen triple helix repeat (20 copies); pfam01391][Collagen triple helix repeat (20 copies); pfam01391][Collagen triple helix repeat (20 copies); pfam01391][Collagen triple helix repeat (20 copies); pfam01391][Collagen triple helix repeat (20 copies); pfam01391][Collagen triple helix repeat (20 copies); pfam01391][Collagen triple helix repeat (20 copies); pfam01391][Collagen triple helix repea…							1	NP_001260071.1	341	NP_001260071.1	viking, isoform B [Drosophila melanogaster]	9	102	102	0	102	5.21	0.00012799	10	118	118	0	118	7.89	8.863e-05	14	123	123	0	123	9.95	0.00010705	13	199
323	0.001791	1	7e-06	1	4e-06	1	0.001042	2	zip	Dmel_CG15792	2R	3.6.1.3	[34..76][81..789][100..777][1079..1936][1262..1401]	[Myosin_N][MYSc][MYSc_Myh2_insects_mollusks][Myosin_tail_1][Tropomyosin_1]	[Myosin N-terminal SH3-like domain; pfam02736][Myosin. Large ATPases; smart00242][class II myosin heavy chain 2, motor domain; cd14911][Myosin tail; pfam01576][Tropomyosin like; pfam12718]	[order(127..135,179..186,245..255,473..478)][127..135][179..186][245..255][473..478][order(502..513,516..525)][709..718][721..777]	[other][other][other][other][other][other][other][other]	[ATP binding site [chemical binding]][purine-binding loop][P-loop][switch I region][switch II region][relay loop][SH1 helix][converter subdomain]				1	NP_001189009.1	342	NP_001189009.1	zipper, isoform F [Drosophila melanogaster]	132	4122	0	4122	1456	57.35	0.00179104	102	2260	0	2260	0	57.05	X	180	2710	0	2710	0	71.4	X	132	1220
324	0.001123	2	0.00017	2	0.000142	2	0.000629	2	RpL24-like	Dmel_CG6764	3R		[1..54]	[Ribosomal_L24e_L24]	[Ribosomal protein L24e/L24 is a ribosomal protein found in eukaryotes (L24) and in archaea (L24e, distinct from archaeal L24). L24e/L24 is located on the surface of the large subunit, adjacent to proteins L14 and L3, and near the translation factor...; cd00472]	[order(6,9,32,36)][14..16][order(16,18..20,22,24..25)][order(17..18,34..35,37..38,42,44,50..51)]	[other][other][other][other]	[zinc binding site [ion binding]][L3 interface [polypeptide binding]][L14 interface [polypeptide binding]][23S rRNA interface [nucleotide binding]]				1	NP_650073.1	343	NP_650073.1	ribosomal protein L24-like [Drosophila melanogaster]	9	175	175	0	175	46.07	0.00223046	2	2	2	0	2	14.14	1.526e-05	7	17	17	0	17	30.89	0.00015028	5	18
325	2e-06	1	3.6e-05	2	1.4e-05	2	1.5e-05	2	bif	Dmel_CG1822	X											2	NP_001259455.1;NP_727547.1	344	NP_001259455.1	1 genes:bif.NP_001259455.1:bifocal, isoform D [Drosophila melanogaster] ;NP_727547.1:bifocal, isoform B [Drosophila melanogaster] ;	X	X	X	X	X	X	X	1	2	2	0	2	1.02	2.48e-06	9	25	25	0	25	15.12	3.586e-05	10	21
326	0.000172	2	0.000164	2	0.000111	2	0.000171	2	Cg25C	Dmel_CG4145	2L		[104..161][322..380][413..465][499..561][574..632][657..714][765..824][854..911][884..943][923..982][1028..1085][1229..1287][1318..1376][1399..1458][1477..1534][1555..1662][1663..1777]	[Collagen][Collagen][Collagen][Collagen][Collagen][Collagen][Collagen][Collagen][Collagen][Collagen][Collagen][Collagen][Collagen][Collagen][Collagen][C4][C4]	[Collagen triple helix repeat (20 copies); pfam01391][Collagen triple helix repeat (20 copies); pfam01391][Collagen triple helix repeat (20 copies); pfam01391][Collagen triple helix repeat (20 copies); pfam01391][Collagen triple helix repeat (20 copies); pfam01391][Collagen triple helix repeat (20 copies); pfam01391][Collagen triple helix repeat (20 copies); pfam01391][Collagen triple helix repea…							1	NP_723044.1	345	NP_723044.1	collagen type IV alpha 1, isoform A [Drosophila melanogaster]	6	180	180	0	180	4.27	0.00024631	7	119	119	0	119	5.23	9.747e-05	13	189	189	0	189	9.84	0.00017938	11	131
327	2e-06	1	0	0	0	0	0	0	Hsc70-1	Dmel_CG8937	3L	3.6.1.3	[1..641][6..381]	[PTZ00009][HSPA1-2_6-8-like_NBD]	[heat shock 70 kDa protein; Provisional][Nucleotide-binding domain of HSPA1-A, -B, -L, HSPA-2, -6, -7, -8, and similar proteins; cd10233]	[order(10,12..15,71,147,175,199..204,206,230..231,268,][order(23,25,27,32..34,36,50,54,57,133..134,258,262,269,][order(33,35,57,60..61,257..258,261..262,265..266,269,][order(152,192,213,215..217,219..220,325)]	[other][other][other][other]	[nucleotide binding site [chemical binding]][NEF/HSP70 interaction site [polypeptide binding]][BAG/HSP70 interaction site [polypeptide binding]][SBD interface [polypeptide binding]]				1	NP_524063.1	346	NP_524063.1	heat shock protein 70 cognate 1, isoform A [Drosophila melanogaster]	3	6	0	6	0	4.37	X	6	80	1	79	1.019	11.54	2.32e-06	4	34	0	34	0	5.46	X	6	12
329	0.000151	2	0.000262	2	8e-05	2	7.1e-05	2	Pgi	Dmel_CG8251	2R	1.1.1.44;5.3.1.9	[7..556][128..290][338..529]	[pgi][SIS_PGI_1][SIS_PGI_2]	[glucose-6-phosphate isomerase; Reviewed; PRK00179][Phosphoglucose isomerase (PGI) contains two SIS (Sugar ISomerase) domains. This classification is based on the alignment of the first SIS domain. PGI is a multifunctional enzyme which as an intracellular dimer catalyzes the reversible isomerization of...; cd05015][Phosphoglucose isomerase (PGI) contains two SIS (Sugar ISomerase) domains. This cl…	[order(162,164..165,214..216,219,276)][order(189..192,221,225,228)][order(338,346,358,362,365..366,386,388..390,393..394,][order(358,362)]	[active][other][other][active]	[][dimer interface [polypeptide binding]][dimer interface [polypeptide binding]][]				1	NP_523663.1	348	NP_523663.1	phosphoglucose isomerase, isoform A [Drosophila melanogaster]	3	23	23	0	23	7.17	0.00010034	8	77	77	0	77	25.09	0.00020108	8	92	92	0	92	24.01	0.00027838	15	68
330	3e-05	1	0	0	0	0	7.5e-05	1	Cpr66Cb	Dmel_CG7076	3L		[97..141]	[Chitin_bind_4]	[Insect cuticle protein; pfam00379]							1	NP_648209.1	349	NP_648209.1	cuticular protein 66Cb [Drosophila melanogaster]	1	2	2	0	2	11.73	3.005e-05	X	X	X	X	X	X	X	X	X	X	X	X	X	X	X	X
331	0	0	7e-06	2	5e-06	2	5e-06	1	YT521-B	Dmel_CG12076	3L		[255..393]	[YTH]	[YT521-B-like domain; pfam04146]							2	NP_647811.2;NP_728876.1	350	NP_647811.2	1 genes:Ythdc1.NP_647811.2:YTH domain containing 1, isoform A [Drosophila melanogaster] ;NP_728876.1:YTH domain containing 1, isoform B [Drosophila melanogaster] ;	X	X	X	X	X	X	X	X	X	X	X	X	X	X	1	2	2	0	2	1.53	4.68e-06	2	3
332	6e-06	1	1.2e-05	1	1.2e-05	2	1.3e-05	1	MED24	Dmel_CG7999	3L		[2..979]	[Med24_N]	[Mediator complex subunit 24 N-terminal; pfam11277]							1	NP_648185.1	351	NP_648185.1	mediator complex subunit 24 [Drosophila melanogaster]	X	X	X	X	X	X	X	1	4	4	0	4	1.21	5.87e-06	X	X	X	X	X	X	X	3	6
333	0.000116	2	0.000162	2	6.4e-05	2	9.8e-05	2	CG6439	Dmel_CG6439	3R	1.1.1.41	[37..369]	[Iso_dh]	[Isocitrate/isopropylmalate dehydrogenase; cl00445]							1	NP_001163682.1	352	NP_001163682.1	isocitrate dehydrogenase 3b, isoform B [Drosophila melanogaster]	2	4	4	0	4	6.76	2.632e-05	6	52	52	0	52	27.57	0.00020479	8	39	39	0	39	37.3	0.00017797	7	27
334	4.4e-05	1	1.8e-05	2	0	0	0	0	mRpL21	Dmel_CG9730	3L		[78..176]	[Ribosomal_L21p]	[Ribosomal prokaryotic L21 protein; pfam00829]							1	NP_001262039.1	353	NP_001262039.1	mitochondrial ribosomal protein L21, isoform B [Drosophila melanogaster]	X	X	X	X	X	X	X	1	6	6	0	6	8.96	4.35e-05	1	2	2	0	2	8.96	1.68e-05	1	2
335	1.8e-05	1	2.5e-05	2	2.8e-05	2	2e-05	1	dgt3	Dmel_CG3221	2R		[22..260]	[HAUS-augmin3]	[HAUS augmin-like complex subunit 3; pfam14932]							1	NP_611533.2	354	NP_611533.2	dim gamma-tubulin 3 [Drosophila melanogaster]	X	X	X	X	X	X	X	2	7	7	0	7	5.31	1.805e-05	3	6	6	0	6	9.91	1.793e-05	3	9
336	7e-05	2	5.1e-05	2	2.3e-05	2	2.2e-05	2	Caper	Dmel_CG11266	2L		[238..310][238..309][336..408][337..409][422..502][483..567][508..562]	[RRM1_RBM39_like][RRM][RRM][RRM2_RBM23_RBM39][RBM39linker][RRM3_RBM39_like][RRM]	[RNA recognition motif 1 in vertebrate RNA-binding protein 39 (RBM39) and similar proteins; cd12283][RNA recognition motif; smart00360][RNA recognition motif; smart00360][RNA recognition motif 2 in vertebrate RNA-binding protein RBM23, RBM39 and similar proteins; cd12284][linker between RRM2 and RRM3 domains in RBM39 protein; pfam15519][RNA recognition motif 3 in vertebrate RNA-binding protein 39…							1	NP_609095.1	355	NP_609095.1	caper, isoform B [Drosophila melanogaster]	5	18	18	0	18	10.1	7.377e-05	6	27	27	0	27	16.5	6.624e-05	5	24	24	0	24	15.82	6.822e-05	6	10
337	0	0	0	0	0	0	1.6e-05	2	CG2767	Dmel_CG2767	3R	1.1.1.2	[10..300][10..297]	[Aldo_ket_red][Tas]	[Aldo-keto reductases (AKRs) are a superfamily of soluble NAD(P)(H) oxidoreductases whose chief purpose is to reduce aldehydes and ketones to primary and secondary alcohols. AKRs are present in all phyla and are of importance to both health and industrial...; cd06660][Predicted oxidoreductase (related to aryl-alcohol dehydrogenase) [General function prediction only]; COG0667]	[order(21..23,46,51,80,113..114,164..165,186,212..217,254,][order(46,51,80,113)]	[active][active]	[][catalytic tetrad [active]]				1	NP_649757.1	356	NP_649757.1	uncharacterized protein Dmel_CG2767 [Drosophila melanogaster]	X	X	X	X	X	X	X	X	X	X	X	X	X	X	X	X	X	X	X	X	X	X	X
338	1.8e-05	1	1.5e-05	1	1.3e-05	2	0	0	Gr98b	Dmel_CG31059	3R		[14..391]	[7tm_7]	[7tm Chemosensory receptor; pfam08395]							1	NP_733213.1	357	NP_733213.1	gustatory receptor 98b [Drosophila melanogaster]	X	X	X	X	X	X	X	1	5	5	0	5	4.71	1.808e-05	X	X	X	X	X	X	X	1	3
339	0.000126	2	0.000211	2	0.000226	2	0.000117	2	CG17514	Dmel_CG17514	3L		[354..685][1393..1437][1456..1557][1457..1557][1576..1679][1588..1642][1887..1985][1900..1948][1965..2049][1977..2028][2268..2368]	[DUF3554][HEAT_EZ][ARM][HEAT_2][HEAT_2][HEAT_EZ][HEAT_2][HEAT_EZ][HEAT_2][HEAT_EZ][HEAT_2]	[Domain of unknown function (DUF3554); pfam12074][HEAT-like repeat; pfam13513][Armadillo/beta-catenin-like repeats. An approximately 40 amino acid long tandemly repeated sequence motif first identified in the Drosophila segment polarity gene armadillo; these repeats were also found in the mammalian armadillo homolog beta-catenin; cd00020][HEAT repeats; pfam13646][HEAT repeats; pfam13646][HEAT-lik…	[order(1473,1477,1481,1511,1515,1518,1522,1549,1552,]	[other]	[protein binding surface [polypeptide binding]]				1	NP_001015316.1	358	NP_001015316.1	lethal (3) 80Fj, isoform A [Drosophila melanogaster]	8	24	24	0	24	4.18	2.221e-05	53	416	416	0	416	31.03	0.00023049	33	179	179	0	179	21.71	0.00011492	54	403
340	1.3e-05	1	3.1e-05	1	6e-06	2	1.4e-05	1	pins	Dmel_CG5692	3R		[78..153][83..114][83..109][120..150][121..203][162..250][162..199][219..251][219..246][251..291][259..330][296..326][298..370][298..330][338..366][467..488][551..573][612..633]	[TPR_12][TPR][TPR repeat][TPR repeat][TPR_12][TPR_12][TPR repeat][TPR][TPR repeat][TPR repeat][TPR_12][TPR repeat][TPR_12][TPR][TPR repeat][GoLoco][GoLoco][GoLoco]	[Tetratricopeptide repeat; pfam13424][Tetratricopeptide repeats; smart00028][TPR repeat [structural motif]][TPR repeat [structural motif]][Tetratricopeptide repeat; pfam13424][Tetratricopeptide repeat; pfam13424][TPR repeat [structural motif]][Tetratricopeptide repeats; smart00028][TPR repeat [structural motif]][TPR repeat [structural motif]][Tetratricopeptide repeat; pfam13424][TPR repeat [struc…	[order(219,222..223,226..227,229,259,262..263,266..267,]	[other]	[putative protein binding surface [polypeptide binding]]				1	NP_524999.2	360	NP_524999.2	partner of inscuteable [Drosophila melanogaster]	X	X	X	X	X	X	X	2	6	6	0	6	4.41	1.329e-05	X	X	X	X	X	X	X	4	10
341	0	0	2.5e-05	1	0	0	0	0	Lamp1	Dmel_CG3305	2L		[<80..318]	[Lamp]	[Lysosome-associated membrane glycoprotein (Lamp); pfam01299]							1	NP_610111.3	361	NP_610111.3	Lamp1 [Drosophila melanogaster]	X	X	X	X	X	X	X	X	X	X	X	X	X	X	X	X	X	X	X	X	X	1	4
342	8e-06	1	4.5e-05	1	1.4e-05	2	1.5e-05	1	Mtap	Dmel_CG4802	2R	2.4.1.1;2.4.2.28	[12..264][17..263]	[XapA][PNP_UDP_1]	[Purine nucleoside phosphorylase [Nucleotide transport and metabolism]; COG0005][Phosphorylase superfamily; cl00303]							2	NP_001261049.1;NP_001286525.1	362	NP_001261049.1	1 genes:Mtap.NP_001261049.1:methylthioadenosine phosphorylase, isoform B [Drosophila melanogaster] ;NP_001286525.1:methylthioadenosine phosphorylase, isoform C [Drosophila melanogaster] ;	X	X	X	X	X	X	X	1	2	2	0	2	2.5	8.1e-06	X	X	X	X	X	X	X	3	8
343	1.3e-05	2	2.7e-05	2	3.5e-05	2	2.1e-05	1	Vps35	Dmel_CG5625	2R		[12..759]	[Vps35]	[Vacuolar protein sorting-associated protein 35; pfam03635]							2	NP_611651.4;NP_726175.3	363	NP_611651.4	1 genes:Vps35.NP_611651.4:vacuolar protein sorting 35, isoform A [Drosophila melanogaster] ;NP_726175.3:vacuolar protein sorting 35, isoform B [Drosophila melanogaster] ;	1	2	2	0	2	2.49	6.06e-06	6	11	11	0	11	13.95	1.996e-05	1	2	2	0	2	3.86	4.21e-06	7	20
344	0	0	8.4e-05	2	0	0	2.8e-05	2	Obp99c	Dmel_CG7584	3R		[18..130]	[PBP_GOBP]	[PBP/GOBP family; pfam01395]							1	NP_651711.1	364	NP_651711.1	Odorant-binding protein 99c, isoform A [Drosophila melanogaster]	X	X	X	X	X	X	X	X	X	X	X	X	X	X	2	9	9	0	9	26.49	0.00010064	2	5
345	3.2e-05	2	7e-05	2	1.5e-05	1	2.2e-05	2	HnRNP-K	Dmel_CG13425	2R		[24..85][97..161]	[PCBP_like_KH][PCBP_like_KH]	[K homology RNA-binding domain, PCBP_like. Members of this group possess KH domains in a tandem arrangement. Most members, similar to the poly(C) binding proteins (PCBPs) and Nova, containing three KH domains, with the first and second domains, which are...; cd02396][K homology RNA-binding domain, PCBP_like. Members of this group possess KH domains in a tandem arrangement. Most members, similar t…	[order(32,34..36,38..42,45..46,49..50,53..56)][39..42][order(104,106..108,110..114,117..118,121..122,125..127,][111..114]	[other][other][other][other]	[nucleic acid binding region [nucleotide binding]][G-X-X-G motif][nucleic acid binding region [nucleotide binding]][G-X-X-G motif]				2	NP_001261102.1;NP_995906.1	365	NP_001261102.1	1 genes:HnRNP-K.NP_001261102.1:heterogeneous nuclear ribonucleoprotein K, isoform F [Drosophila melanogaster] ;NP_995906.1:heterogeneous nuclear ribonucleoprotein K, isoform C [Drosophila melanogaster] ;	1	9	9	0	9	2.82	4.417e-05	3	7	7	0	7	5.44	2.057e-05	5	23	23	0	23	20.36	7.829e-05	6	15
346	7e-06	1	1e-05	2	1.1e-05	2	1.2e-05	2	PAN2	Dmel_CG8232	2R	3.1.13.4	[63..>270][490..962][505..939][1035..1208]	[WD40][Peptidase_C19][UCH_1][PAN2_exo]	[WD40 domain, found in a number of eukaryotic proteins that cover a wide variety of functions including adaptor/regulatory modules in signal transduction, pre-mRNA processing and cytoskeleton assembly; typically contains a GH dipeptide 11-24 residues from...; cl02567][Peptidase C19 contains ubiquitinyl hydrolases. They are intracellular peptidases that remove ubiquitin molecules from polyubiquina…	[order(78,82,88..89,101..102,121,126,140..141,159,164,][order(510,516,936)][order(1038..1041,1043,1099,1103,1142..1143,1145..1147,][order(1038..1041,1043,1099,1103,1142..1143,1145..1146,][order(1038,1040,1147,1194,1199)]	[other][active][active][other][active]	[structural tetrad][][][substrate binding site [chemical binding]][catalytic site [active]]				2	NP_001286219.1;NP_610427.2	366	NP_001286219.1	1 genes:PAN2.NP_001286219.1:Poly(A)-binding protein-dependent poly(A) ribonuclease 2, isoform B [Drosophila melanogaster] ;NP_610427.2:Poly(A)-binding protein-dependent poly(A) ribonuclease 2, isoform A [Drosophila melanogaster] ;	X	X	X	X	X	X	X	3	6	6	0	6	3.55	7.05e-06	1	2	2	0	2	1.05	2.72e-06	4	11
347	0	0	2e-06	1	0	0	0	0	CG43078	Dmel_CG43078	3L											11	NP_001163380.1;NP_001246677.1;NP_001246678.1;NP_001246679.1;NP_001246680.1;NP_001261590.1;NP_001261591.1;NP_001261592.1;NP_729389.1;NP_729390.1;NP_729391.1	367	NP_001163380.1	1 genes:CG43078.NP_001163380.1:uncharacterized protein Dmel_CG43078, isoform E [Drosophila melanogaster] ;NP_001246677.1:uncharacterized protein Dmel_CG43078, isoform G [Drosophila melanogaster] ;NP_001246678.1:uncharacterized protein Dmel_CG43078, isoform H [Drosophila melanogaster] ;NP_001246679.1:uncharacterized protein Dmel_CG43078, isoform I [Drosophila melanogaster] ;NP_001246680.1:uncharac…	X	X	X	X	X	X	X	X	X	X	X	X	X	X	2	2	2	0	2	1.37	2.01e-06	X	X
348	6e-06	1	9e-06	2	3e-06	2	3e-06	1	jar	Dmel_CG5695	3R	3.6.1.3	[6..48][58..766][71..754][<957..1042]	[Myosin_N][MYSc][MYSc_Myo6][Selenoprotein_S]	[Myosin N-terminal SH3-like domain; pfam02736][Myosin. Large ATPases; smart00242][class VI myosin, motor domain; cd01382][Selenoprotein S (SelS); pfam06936]	[order(98..100,102..107,151..158,195..205,456..461)][order(98..100,102..107)][151..158][195..205][405][456..461][order(485..496,499..508)][688..698][700..754]	[other][other][other][other][other][other][other][other][other]	[ATP binding site [chemical binding]][purine-binding loop][P-loop][switch I region][putative phosphorylation site [posttranslational modification]][switch II region][relay loop][SH1 helix][converter subdomain]				3	NP_001014647.2;NP_001014650.2;NP_001287501.1	368	NP_001014647.2	1 genes:jar.NP_001014647.2:jaguar, isoform K [Drosophila melanogaster] ;NP_001014650.2:jaguar, isoform H [Drosophila melanogaster] ;NP_001287501.1:jaguar, isoform N [Drosophila melanogaster] ;	X	X	X	X	X	X	X	3	5	5	0	5	3.43	5.81e-06	1	2	2	0	2	1.28	2.7e-06	5	10
349	7e-06	1	3.3e-05	2	1.3e-05	2	3e-05	1	Cnx99A	Dmel_CG11958	3R		[73..447]	[Calreticulin]	[Calreticulin family; pfam00262]							1	NP_001036767.1	369	NP_001036767.1	calnexin 99A, isoform D [Drosophila melanogaster]	X	X	X	X	X	X	X	1	3	3	0	3	1.98	7.23e-06	2	12	12	0	12	5.12	3.349e-05	5	10
350	0.000204	2	6.5e-05	2	4.2e-05	2	0.000126	2	CG12301	Dmel_CG12301	3L		[2..742]	[Utp14]	[Utp14 protein; pfam04615]							1	NP_648781.1	370	NP_648781.1	uncharacterized protein Dmel_CG12301 [Drosophila melanogaster]	27	122	122	0	122	31.91	0.00038521	6	12	12	0	12	10.51	2.268e-05	13	28	28	0	28	23.48	6.132e-05	9	26
351	0	0	2.6e-05	2	1.7e-05	1	3.3e-05	1	mRpL39	Dmel_CG17166	3L	6.1.1.3	[65..123]	[TGS_ThrRS_N]	[TGS _ThrRS_N: ThrRS (threonyl-tRNA Synthetase) is a class II tRNA synthetase that couples threonine to its cognate tRNA. In addition to its catalytic and anticodon-binding domains, ThrRS has an N-terminal TGS domain, named after the ThrRS, GTPase, and...; cd01667]							1	NP_524075.2	371	NP_524075.2	mitochondrial ribosomal protein L39 [Drosophila melanogaster]	X	X	X	X	X	X	X	X	X	X	X	X	X	X	2	3	3	0	3	13.81	1.521e-05	2	6
352	3.4e-05	2	0.000138	2	8.1e-05	2	7e-05	2	CG11148	Dmel_CG11148	4		[566..621][976..>1110][<1053..>1103]	[GYF][Mei5][Nop25]	[GYF domain: contains conserved Gly-Tyr-Phe residues; Proline-binding domain in CD2-binding and other proteins. Involved in signaling lymphocyte activity. Also present in other unrelated proteins (mainly unknown) derived from diverse eukaryotic species; cd00072][Double-strand recombination repair protein; pfam10376][Nucleolar protein 12 (25kDa); pfam09805]	[580..596][order(590,595..596)]	[other][other]	[proline binding motif][proline interaction residues]				2	NP_001162827.1;NP_651950.3	372	NP_001162827.1	1 genes:Gyf.NP_001162827.1:gigyf, isoform G [Drosophila melanogaster] ;NP_651950.3:gigyf, isoform D [Drosophila melanogaster] ;	5	8	8	0	8	4	1.237e-05	12	61	61	0	61	15.57	5.647e-05	23	116	116	0	116	32.53	0.00012443	25	118
353	0	0	1e-05	1	7e-06	1	1.2e-05	1	mxt	Dmel_CG2950	2L		[231..293]	[KH-I]	[K homology RNA-binding domain, type I. KH binds single-stranded RNA or DNA. It is found in a wide variety of proteins including ribosomal proteins, transcription factors and post-transcriptional modifiers of mRNA. There are two different KH domains that...; cd00105]	[order(237,239..241,243..247,250..251,254..255,260..263)][244..247]	[other][other]	[nucleic acid binding region [nucleotide binding]][G-X-X-G motif]				3	NP_001162874.1;NP_001260053.1;NP_001260054.1	373	NP_001162874.1	1 genes:mxt.NP_001162874.1:mextli, isoform D [Drosophila melanogaster] ;NP_001260053.1:mextli, isoform E [Drosophila melanogaster] ;NP_001260054.1:mextli, isoform F [Drosophila melanogaster] ;	X	X	X	X	X	X	X	X	X	X	X	X	X	X	X	X	X	X	X	X	X	2	4
354	0	0	0	0	2e-05	1	0	0	CG31928	Dmel_CG31928	2L	3.4.23.-	[84..416][91..416]	[pepsin_retropepsin_like][Asp]	[Cellular and retroviral pepsin-like aspartate proteases; cl11403][Eukaryotic aspartyl protease; pfam00026]	[order(111,113,115,151..153,200)][111..113][111][order(151..154,158,160..162)]	[inhibition][active][active][active]	[inhibitor binding site][catalytic motif [active]][Catalytic residue [active]][Active site flap [active]]				1	NP_001259869.1	374	NP_001259869.1	uncharacterized protein Dmel_CG31928, isoform B [Drosophila melanogaster]	X	X	X	X	X	X	X	X	X	X	X	X	X	X	X	X	X	X	X	X	X	X	X
355	1.1e-05	1	1.2e-05	2	9e-06	1	1.3e-05	1	CG6512	Dmel_CG6512	3L	3.4.24.-;3.6.1.3	[163..259][271..764][361..496][580..762]	[FtsH_ext][FtsH_fam][AAA][Peptidase_M41]	[FtsH Extracellular; pfam06480][ATP-dependent metalloprotease FtsH; TIGR01241][The AAA+ (ATPases Associated with a wide variety of cellular Activities) superfamily represents an ancient group of ATPases belonging to the ASCE (for additional strand, catalytic E) division of the P-loop NTPase fold. The ASCE division also includes ABC; cd00009][Peptidase family M41; pfam01434]	[368..375][order(369..376,427,474)][423..428][488]	[other][other][other][other]	[Walker A motif][ATP binding site [chemical binding]][Walker B motif][arginine finger]				1	NP_730248.2	375	NP_730248.2	AFG3 like matrix AAA peptidase subunit 2, isoform A [Drosophila melanogaster]	X	X	X	X	X	X	X	2	6	6	0	6	4	1.058e-05	2	5	5	0	5	4	1.022e-05	2	6
356	5e-06	1	6e-06	2	9e-06	1	4e-06	1	Grip163	Dmel_CG5688	3L		[266..>542][<1011..1245]	[Spc97_Spc98][Spc97_Spc98]	[Spc97 / Spc98 family; pfam04130][Spc97 / Spc98 family; pfam04130]							1	NP_648537.2	376	NP_648537.2	Grip163 [Drosophila melanogaster]	X	X	X	X	X	X	X	2	5	5	0	5	2.96	5.39e-06	2	3	3	0	3	1.63	3.75e-06	2	5
357	0	0	1.5e-05	1	2.9e-05	1	1.4e-05	1	MED20	Dmel_CG18780	2L		[1..215]	[Med20]	[TATA-binding related factor (TRF) of subunit 20 of Mediator complex; pfam08612]							2	NP_001260223.1;NP_524663.2	378	NP_001260223.1	1 genes:MED20.NP_001260223.1:mediator complex subunit 20, isoform B [Drosophila melanogaster] ;NP_524663.2:mediator complex subunit 20, isoform A [Drosophila melanogaster] ;	X	X	X	X	X	X	X	X	X	X	X	X	X	X	X	X	X	X	X	X	X	1	2
358	1.5e-05	1	1.8e-05	2	2.7e-05	2	1.9e-05	1	CG17683	Dmel_CG17683	2R		[29..464][111..406][411..465]	[Nar1][Fe_hyd_lg_C][Fe_hyd_SSU]	[Iron only hydrogenase large subunit, C-terminal domain [Energy production and conversion]; COG4624][Iron only hydrogenase large subunit, C-terminal domain; pfam02906][Iron hydrogenase small subunit; pfam02256]							1	NP_001036428.1	379	NP_001036428.1	uncharacterized protein Dmel_CG17683, isoform A [Drosophila melanogaster]	X	X	X	X	X	X	X	2	5	5	0	5	8.18	1.527e-05	1	4	4	0	4	5.24	1.416e-05	2	5
359	1.4e-05	2	3.5e-05	2	2.5e-05	2	2.7e-05	2	fs(1)N	Dmel_CG11411	X											1	NP_569901.1	380	NP_569901.1	female sterile (1) nasrat [Drosophila melanogaster]	6	11	11	0	11	3.4	1.264e-05	12	22	22	0	22	8.69	1.514e-05	10	30	30	0	30	8.69	2.392e-05	21	49
360	0	0	3.6e-05	1	0	0	1.7e-05	1	GstE12	Dmel_CG16936	2R	2.5.1.18	[4..77][6..201][92..210]	[GST_N_Delta_Epsilon][GstA][GST_C_Delta_Epsilon]	[GST_N family, Class Delta and Epsilon subfamily; GSTs are cytosolic dimeric proteins involved in cellular detoxification by catalyzing the conjugation of glutathione (GSH) with a wide range of endogenous and xenobiotic alkylating agents, including...; cd03045][Glutathione S-transferase [Posttranslational modification, protein turnover, chaperones]; COG0625][C-terminal, alpha helical domain of Cl…	[order(10..11,13,16,20,23..24,69,72)][order(12,53..55,67..68)][order(51..52,63,66,69,74)][order(92,94,99,102,107,141)][order(101,104..105,159,162,166,170,202,205,209)][order(105,109..110,113..114,117,121,167,170,209)]	[other][other][other][other][other][other]	[C-terminal domain interface [polypeptide binding]][GSH binding site (G-site) [chemical binding]][dimer interface [polypeptide binding]][dimer interface [polypeptide binding]][N-terminal domain interface [polypeptide binding]][substrate binding pocket (H-site) [chemical binding]]				1	NP_001246500.1	381	NP_001246500.1	glutathione S transferase E12, isoform B [Drosophila melanogaster]	X	X	X	X	X	X	X	X	X	X	X	X	X	X	X	X	X	X	X	X	X	1	4
361	0.000269	2	0.000353	2	0.000582	2	0.000499	1	Nmt	Dmel_CG7436	3L	2.3.1.97	[112..270][284..471]	[NMT][NMT_C]	[Myristoyl-CoA:protein N-myristoyltransferase, N-terminal domain; pfam01233][Myristoyl-CoA:protein N-myristoyltransferase, C-terminal domain; pfam02799]							1	NP_523969.1	382	NP_523969.1	N-myristoyl transferase [Drosophila melanogaster]	1	2	2	0	2	2.33	1.032e-05	22	171	171	0	171	52.75	0.00052792	13	39	39	0	39	30.51	0.00013951	22	133
362	8.3e-05	2	3.2e-05	2	7.8e-05	2	6.4e-05	2	CG4866	Dmel_CG4866	2R		[1..>166][108..173]	[RpsD][S4]	[Ribosomal protein S4 or related protein [Translation, ribosomal structure and biogenesis]; COG0522][S4/Hsp/ tRNA synthetase RNA-binding domain; The domain surface is populated by conserved, charged residues that define a likely RNA-binding site; Found in stress proteins, ribosomal proteins and tRNA synthetases; This may imply a hitherto unrecognized...; cd00165]	[order(109,121..122,124..125,127..128,131..132,134,]	[other]	[RNA binding surface [nucleotide binding]]				1	NP_611224.1	383	NP_611224.1	uncharacterized protein Dmel_CG4866 [Drosophila melanogaster]	4	10	10	0	10	23.76	0.0001345	2	4	4	0	4	15.47	3.22e-05	1	2	2	0	2	7.18	1.866e-05	2	4
363	3.7e-05	1	3e-05	1	0	0	6.8e-05	1	Or69a	Dmel_CG33264	3L		[80..383]	[7tm_6]	[7tm Odorant receptor; pfam02949]							1	NP_996070.1	385	NP_996070.1	odorant receptor 69a, isoform A [Drosophila melanogaster]	1	6	6	0	6	3.05	3.717e-05	X	X	X	X	X	X	X	1	7	7	0	7	3.05	3.007e-05	X	X
364	0	0	0	0	1.8e-05	1	2.5e-05	1	Rpb8	Dmel_CG11246	3L		[7..146]	[RNA_pol_Rpb8]	[RNA polymerase Rpb8; pfam03870]							1	NP_649352.1	386	NP_649352.1	RNA polymerase II, I and III subunit H [Drosophila melanogaster]	X	X	X	X	X	X	X	X	X	X	X	X	X	X	X	X	X	X	X	X	X	X	X
365	0	0	1.1e-05	1	0	0	0	0	CG5973	Dmel_CG5973	2L		[51..96][116..272]	[CRAL_TRIO_N][SEC14]	[CRAL/TRIO, N-terminal domain; smart01100][Sec14p-like lipid-binding domain. Found in secretory proteins, such as S. cerevisiae phosphatidylinositol transfer protein (Sec14p), and in lipid regulated proteins such as RhoGAPs, RhoGEFs and neurofibromin (NF1). SEC14 domain of Dbl is known to...; cd00170]	[order(137,139,141,168,183,185,201,205,209,213,216,219,221,][order(214,246)]	[other][other]	[phospholipid binding pocket [chemical binding]][salt bridge]				1	NP_001162901.1	387	NP_001162901.1	uncharacterized protein Dmel_CG5973, isoform D [Drosophila melanogaster]	X	X	X	X	X	X	X	X	X	X	X	X	X	X	1	2	2	0	2	3.22	1.086e-05	X	X
366	0.000357	1	0.000649	2	0.000431	2	0.000197	1	eIF-5A	Dmel_CG3186	2R		[1..152][85..154]	[PLN03107][S1_eIF5A]	[eukaryotic translation initiation factor 5A; Provisional][S1_eIF5A: Eukaryotic translation Initiation Factor 5A (eIF5A), S1-like RNA-binding domain. eIF5A is an evolutionarily conserved protein found in eukaryotes. eIF5A is the only protein known to have the unusual amino acid hypusine. Hypusine is essential...; cd04468]	[order(111,138,145..146)]	[other]	[RNA binding site [nucleotide binding]]				1	NP_611878.1	388	NP_611878.1	eukaryotic translation elongation factor 5, isoform A [Drosophila melanogaster]	X	X	X	X	X	X	X	5	39	39	0	39	35.85	0.00035742	4	8	8	0	8	26.42	8.495e-05	9	96
367	0	0	3e-06	2	0	0	0	0	boi	Dmel_CG32796	X		[42..131][154..234][<159..217][249..329][257..329][348..408][352..408][470..592][613..700]	[IG_like][IG_like][Ig_3][IG_like][Ig][IGc2][Ig][FN3][FN3]	[Immunoglobulin like; smart00410][Immunoglobulin like; smart00410][Immunoglobulin domain; pfam13927][Immunoglobulin like; smart00410][Immunoglobulin domain; cl11960][Immunoglobulin C-2 Type; smart00408][Immunoglobulin domain; cl11960][Fibronectin type 3 domain; One of three types of internal repeats found in the plasma protein fibronectin. Its tenth fibronectin type III repeat contains an RGD cel…	[order(569,587)][order(588..589,591..592)][order(673,688)][order(689..690,692..693)]	[other][other][other][other]	[Interdomain contacts][Cytokine receptor motif][Interdomain contacts][Cytokine receptor motif]				2	NP_001096868.3;NP_001188540.1	389	NP_001096868.3	1 genes:boi.NP_001096868.3:brother of ihog, isoform G [Drosophila melanogaster] ;NP_001188540.1:brother of ihog, isoform E [Drosophila melanogaster] ;	X	X	X	X	X	X	X	X	X	X	X	X	X	X	1	2	2	0	2	0.72	3.06e-06	1	2
368	0	0	2.4e-05	1	2.7e-05	1	0	0	AP-2sigma	Dmel_CG6056	3R		[1..142]	[Clat_adaptor_s]	[Clathrin adaptor complex small chain; pfam01217]							1	NP_650961.2	390	NP_650961.2	adaptor protein complex 2, sigma subunit [Drosophila melanogaster]	X	X	X	X	X	X	X	X	X	X	X	X	X	X	1	2	2	0	2	6.34	2.378e-05	X	X
369	0	0	2.8e-05	1	0	0	1e-05	1	aralar1	Dmel_CG2139	3R		[33..173][51..99][84..135][357..448][358..631][449..540][543..632]	[PTZ00184][EF-hand_8][EFh][Mito_carr][PTZ00169][Mito_carr][Mito_carr]	[calmodulin; Provisional][EF-hand domain pair; pfam13833][EF-hand, calcium binding motif; A diverse superfamily of calcium sensors and calcium signal modulators; most examples in this alignment model have 2 active canonical EF hands. Ca2+ binding induces a conformational change in the EF-hand motif, leading to...; cl08302][Mitochondrial carrier protein; pfam00153][ADP/ATP transporter on adenylate…	[order(84,86,88,95,118,120,122,129)]	[other]	[Ca2+ binding site [ion binding]]				4	NP_001247368.1;NP_651795.2;NP_733364.1;NP_733366.2	391	NP_001247368.1	1 genes:aralar1.NP_001247368.1:aralar1, isoform E [Drosophila melanogaster] ;NP_651795.2:aralar1, isoform A [Drosophila melanogaster] ;NP_733364.1:aralar1, isoform C [Drosophila melanogaster] ;NP_733366.2:aralar1, isoform B [Drosophila melanogaster] ;	X	X	X	X	X	X	X	X	X	X	X	X	X	X	X	X	X	X	X	X	X	2	10
370	0	0	8e-06	2	9e-06	2	1e-05	1	Sema-2a	Dmel_CG4700	2R		[66..523][527..569][573..664]	[Sema_2A][PSI][Ig_Semaphorin_C]	[The Sema domain, a protein interacting module, of semaphorin 2A (Sema2A); cd11238][Plexin repeat; pfam01437][Immunoglobulin (Ig)-like domain of semaphorin; cd04979]	[order(119..122,180..181,185,213,215..216,223,241,244..245,][order(275..276,278,281..283,317,321..323,325,327,347..349,][order(585,635)]	[other][other][other]	[putative plexin binding site [polypeptide binding]][putative homodimer interface [polypeptide binding]][dimer interface [polypeptide binding]]				2	NP_477507.1;NP_725586.1	392	NP_477507.1	1 genes:Sema2a.NP_477507.1:semaphorin 2a, isoform A [Drosophila melanogaster] ;NP_725586.1:semaphorin 2a, isoform C [Drosophila melanogaster] ;	X	X	X	X	X	X	X	X	X	X	X	X	X	X	1	2	2	0	2	1.93	4.66e-06	2	4
371	0	0	4.1e-05	1	1.7e-05	1	0	0	RPA2	Dmel_CG9273	2L		[12..246][52..144][<169..240]	[RFA2][RPA2_DBD_D][RPA_C]	[Single-stranded DNA-binding replication protein A (RPA), medium (30 kD) subunit [DNA replication, recombination, and repair]; COG5235][RPA2_DBD_D: A subfamily of OB folds corresponding to the OB fold of the central ssDNA-binding domain (DBD)-D of human RPA2 (also called RPA32). RPA2 is a subunit of Replication protein A (RPA). RPA is a nuclear ssDNA-binding protein (SSB) which appears...; cd0447…	[order(59..61,70..73,75,81..83,85,101,108..110,117..119)][order(60,74,76,102,121..122,124,128,130..134,136,138,][order(60,74,76,102,128,130,132..133,136,140,144)][order(121..122,124,131,134,138,141,144)]	[other][other][other][other]	[generic binding surface I][trimerization core interface][RPA2 DBD-D/RPA3 interface [polypeptide binding]][RPA2 DBD-D/RPA1 DBD-C interface [polypeptide binding]]				1	NP_001260652.1	393	NP_001260652.1	replication protein A2, isoform B [Drosophila melanogaster]	X	X	X	X	X	X	X	X	X	X	X	X	X	X	X	X	X	X	X	X	X	2	5
372	0	0	1.4e-05	2	7e-06	1	9e-06	1	Dsp1	Dmel_CG12223	X		[183..250][275..339]	[HMGB-UBF_HMG-box][HMGB-UBF_HMG-box]	[HMGB-UBF_HMG-box, class II and III members of the HMG-box superfamily of DNA-binding proteins. These proteins bind the minor groove of DNA in a non-sequence specific fashion and contain two or more tandem HMG boxes. Class II members include non-histone...; cd01390][HMGB-UBF_HMG-box, class II and III members of the HMG-box superfamily of DNA-binding proteins. These proteins bind the minor groove …	[order(185,187..188,190..191,194..195,198,202,217,220,223,][order(277,279..280,282..283,286..287,290,294,307,310,313,]	[DNA binding][DNA binding]	[DNA binding site [nucleotide binding]][DNA binding site [nucleotide binding]]				4	NP_001138203.1;NP_001285322.1;NP_542446.2;NP_996485.1	394	NP_001138203.1	1 genes:Dsp1.NP_001138203.1:dorsal switch protein 1, isoform F [Drosophila melanogaster] ;NP_001285322.1:dorsal switch protein 1, isoform G [Drosophila melanogaster] ;NP_542446.2:dorsal switch protein 1, isoform C [Drosophila melanogaster] ;NP_996485.1:dorsal switch protein 1, isoform E [Drosophila melanogaster] ;	X	X	X	X	X	X	X	X	X	X	X	X	X	X	2	4	4	0	4	10.83	1.701e-05	1	2
373	0	0	4e-05	1	3.6e-05	2	1.2e-05	1	Rrp4	Dmel_CG3931	2R	3.1.13.-	[29..67][78..169]	[ECR1_N][S1_Rrp4]	[Exosome complex exonuclease RRP4 N-terminal region; pfam14382][S1_Rrp4: Rrp4 S1-like RNA-binding domain. S1-like RNA-binding domains are found in a wide variety of RNA-associated proteins. Rrp4 protein is a subunit of the exosome complex. The exosome plays a central role in 3' to 5' RNA processing and degradation in...; cd05789]	[order(78,90,92,106)][order(92,100,110,112)]	[other][other]	[subunit interface [polypeptide binding]][RNA binding site [nucleotide binding]]				1	NP_001286771.1	395	NP_001286771.1	Rrp4, isoform B [Drosophila melanogaster]	X	X	X	X	X	X	X	X	X	X	X	X	X	X	X	X	X	X	X	X	X	4	6
374	0.000618	2	0.000261	2	0.000109	2	0.000362	2	RpL37a	Dmel_CG9091	X		[1..91]	[PTZ00073]	[60S ribosomal protein L37; Provisional]							1	NP_001259561.1	396	NP_001259561.1	ribosomal protein L37a, isoform B [Drosophila melanogaster]	6	46	46	0	46	51.61	0.0012041	1	2	2	0	2	12.9	3.134e-05	4	24	24	0	24	43.01	0.00043573	1	4
375	4.6e-05	2	7.6e-05	2	9.4e-05	2	0.000168	2	Got2	Dmel_CG4233	2L	2.6.1.1	[51..419][54..421]	[Aminotran_1_2][AAT_like]	[Aminotransferase class I and II; pfam00155][Aspartate aminotransferase family. This family belongs to pyridoxal phosphate (PLP)-dependent aspartate aminotransferase superfamily (fold I). Pyridoxal phosphate combines with an alpha-amino acid to form a compound called a Schiff base or aldimine...; cd00609]	[order(127..129,156,209,240,270,272..273,281)][order(130,166,233,279..281,317,320)][273]	[other][other][active]	[pyridoxal 5'-phosphate binding site [chemical binding]][homodimer interface [polypeptide binding]][catalytic residue [active]]				2	NP_722744.1;NP_722745.1	397	NP_722744.1	1 genes:Got2.NP_722744.1:glutamate oxaloacetate transaminase 2, isoform A [Drosophila melanogaster] ;NP_722745.1:glutamate oxaloacetate transaminase 2, isoform B [Drosophila melanogaster] ;	3	4	4	0	4	9.91	2.297e-05	8	20	20	0	20	27.12	6.874e-05	3	7	7	0	7	13.44	2.788e-05	5	26
376	0.00069	2	0.000853	2	0.000402	2	0.00057	2	CG8036	Dmel_CG8036	3R	2.2.1.1	[8..624][19..270][324..478][496..616]	[PRK05899][TPP_TK][TPP_PYR_DXS_TK_like][Transketolase_C]	[transketolase; Reviewed][Thiamine pyrophosphate (TPP) family, Transketolase (TK) subfamily, TPP-binding module; TK catalyzes the transfer of a two-carbon unit from ketose phosphates to aldose phosphates. In heterotrophic organisms, TK provides a link between glycolysis and the...; cd02012][Pyrimidine (PYR) binding domain of 1-deoxy-D-xylulose-5-phosphate synthase (DXS), transketolase (TK), and r…	[order(76,122,124,154..155,159,184,186,188,260)][order(100,108..109,111,123..124,126,157..160,163..164,167,][order(337,339,345,362,365,367..372,375..376,378..380,399,][order(345,365,368..370,398..399,401,428,430,439..440,][order(368,370,396,399)]	[other][other][other][other][other]	[TPP-binding site [chemical binding]][dimer interface [polypeptide binding]][PYR/PP interface [polypeptide binding]][dimer interface [polypeptide binding]][TPP binding site [chemical binding]]				1	NP_649812.2	399	NP_649812.2	uncharacterized protein Dmel_CG8036, isoform B [Drosophila melanogaster]	13	198	198	0	198	27	0.00076998	21	262	262	0	262	58.15	0.00060988	27	240	240	0	240	61.34	0.00064732	30	330
377	8e-06	1	2.2e-05	1	6e-06	2	1e-05	1	CG3356	Dmel_CG3356	2R		[766..1120][788..1119]	[HECTc][HECTc]	[HECT domain; C-terminal catalytic domain of a subclass of Ubiquitin-protein ligase (E3). It binds specific ubiquitin-conjugating enzymes (E2), accepts ubiquitin from E2, transfers ubiquitin to substrate lysine side chains, and transfers additional...; cd00078][Domain Homologous to E6-AP Carboxyl Terminus with; smart00119]	[order(770,805,816,876,1054,1084..1085,1088..1092,1112,][order(906,909..910,912..913,916,923,925,929..930,931,937,]	[active][other]	[catalytic cleft [active]][E2 interaction site]				1	NP_611896.1	400	NP_611896.1	uncharacterized protein Dmel_CG3356 [Drosophila melanogaster]	X	X	X	X	X	X	X	4	6	6	0	6	4.63	7.79e-06	X	X	X	X	X	X	X	6	12
378	2.7e-05	1	3.7e-05	1	3.6e-05	1	3.4e-05	1	Cyt-c-p	Dmel_CG17903	2L		[3..108]	[Cytochrom_C]	[Cytochrome c; cl21467]							1	NP_001285984.1	401	NP_001285984.1	cytochrome c proximal, isoform B [Drosophila melanogaster]	X	X	X	X	X	X	X	1	2	2	0	2	10.19	2.698e-05	X	X	X	X	X	X	X	1	2
379	4.5e-05	2	0.00011	2	0.00011	2	8.5e-05	2	RpI135	Dmel_CG4033	2L	2.7.7.6	[34..1128][35..1125][564..619]	[RpoB][RNA_pol_B_RPB2][RNA_pol_Rpa2_4]	[DNA-directed RNA polymerase, beta subunit/140 kD subunit [Transcription]; COG0085][RNA polymerase beta subunit. RNA polymerases catalyse the DNA dependent polymerization of RNA. Prokaryotes contain a single RNA polymerase compared to three in eukaryotes (not including mitochondrial. and chloroplast polymerases). Each RNA polymerase...; cd00653][RNA polymerase I, Rpa2 specific domain; pfam06883]	[order(105,768,800,802,806..808,810)][order(485,487..489,491,494,499,658,676..678,680,743..746,][order(716..717,738,740,761,764,890,903,930..931,933,968,][order(749,763,889,974)][order(763..764,768,863,865,890..892,895,897..898,973..980,]	[other][other][other][other][other]	[RPB12 interaction site [polypeptide binding]][RPB1 interaction site [polypeptide binding]][RPB10 interaction site [polypeptide binding]][RPB11 interaction site [polypeptide binding]][RPB3 interaction site [polypeptide binding]]				1	NP_476708.1	402	NP_476708.1	RNA polymerase I subunit B [Drosophila melanogaster]	9	15	15	0	15	10.1	3.234e-05	17	45	45	0	45	20.81	5.808e-05	17	47	47	0	47	24.8	7.029e-05	25	84
380	0.000116	1	5.9e-05	2	6.5e-05	1	6e-05	2	mago	Dmel_CG9401	2R		[5..147]	[Mago_nashi]	[Mago nashi proteins, integral members of the exon junction complex; cd11295]	[order(12..14,18,21..22,35,37..39,41..45,47,49,84,104,][order(12..18,21..22,30,35,37..39,41..45,47,49,52..54,][order(14..18,41..42,83..84,104)][order(15,46,48..50,60,63,69,72,76,96,142)][order(30,52..54,56..57,60,63..64,125,128..129,132..133,][order(67,69,108)]	[other][other][other][other][other][other]	[eIF4AIII interface [polypeptide binding]][exon junction core complex interaction site [polypeptide binding]][Barentsz interface [polypeptide binding]][Imp13 interface [polypeptide binding]][Y14 interface [polypeptide binding]][Upf3b interface [polypeptide binding]]				1	NP_476636.1	403	NP_476636.1	mago nashi [Drosophila melanogaster]	2	7	7	0	7	16.33	0.00011592	X	X	X	X	X	X	X	1	2	2	0	2	10.2	2.297e-05	1	7
381	2e-06	2	2e-06	1	6e-06	1	4e-06	2	Lmpt	Dmel_CG42679	3L		[<53..159][<116..181][694..741][744..802][809..862][870..921][929..984]	[SPFH_like][Mt_ATP-synt_B][LIM2_LIMPETin_like][LIM3_LIMPETin][LIM4_LIMPETin][LIM5_LIMPETin][LIM6_LIMPETin]	[core domain of the SPFH (stomatin, prohibitin, flotillin, and HflK/C) superfamily; cl19107][Mitochondrial ATP synthase B chain precursor (ATP-synt_B); cl21478][The second LIM domain of protein LIMPETin and related proteins; cd09417][The third LIM domain of protein LIMPETin; cd09421][The fourth LIM domain of protein LIMPETin; cd09425][The fifth LIM domain of protein LIMPETin; cd09430][The sixth L…	[order(709,712,715,718,736,739)][order(748,751,770,773,776,779,797,800)][order(809,812,831,834,837,840,858,861)][order(870,873,890,893,896,899,917,920)][order(929,932,953,956,959,962,980,983)]	[other][other][other][other][other]	[Zn binding site [ion binding]][Zn binding site [ion binding]][Zn binding site [ion binding]][Zn binding site [ion binding]][Zn binding site [ion binding]]				1	NP_001189122.1	404	NP_001189122.1	limpet, isoform J [Drosophila melanogaster]	1	2	0	2	1	1.62	2.46e-06	1	2	0	2	1	1.52	1.47e-06	1	2	0	2	1	1.52	1.71e-06	1	3
382	0.000803	2	0.000752	2	0.000677	2	0.000938	2	RpL35	Dmel_CG4111	X		[7..64]	[Ribosomal_L29_HIP]	[Ribosomal L29 protein/HIP. L29 is a protein of the large ribosomal Subunit. A homolog, called heparin/heparan sulfate interacting protein (HIP), has also been identified in mammals. L29 is located on the surface of the large ribosomal subunit, where it...; cd00427]	[order(7,10,45,55..56,58..59,63)][order(7..9,11,15..16,18..19,22..23,26..27,30,33..34,43,46,][order(23,27,30,34,50)][order(29,32..33)][36..37]	[other][other][other][other][other]	[23S rRNA interface [nucleotide binding]][putative translocon interaction site][signal recognition particle (SRP54) interaction site][L23 interface [polypeptide binding]][trigger factor interaction site]				1	NP_001284900.1	406	NP_001284900.1	ribosomal protein L35, isoform C [Drosophila melanogaster]	6	59	59	0	59	25.2	0.00116771	4	37	37	0	37	22.76	0.00043834	6	56	56	0	56	33.33	0.00076872	5	45
383	0	0	3e-06	1	0	0	0	0	gry	Dmel_CG17569	3L		[265..518][568..>702][<1153..1281]	[Foie-gras_1][Gryzun][Gryzun]	[Foie gras liver health family 1; pfam11817][Gryzun, putative trafficking through Golgi; pfam07919][Gryzun, putative trafficking through Golgi; pfam07919]							1	NP_647785.3	407	NP_647785.3	gryzun [Drosophila melanogaster]	X	X	X	X	X	X	X	X	X	X	X	X	X	X	X	X	X	X	X	X	X	1	2
384	0	0	0.000102	1	4.4e-05	1	0	0	Sod2	Dmel_CG8905	2R	1.15.1.1	[16..214][18..99][104..209]	[SodA][Sod_Fe_N][Sod_Fe_C]	[Superoxide dismutase [Inorganic ion transport and metabolism]; COG0605][Iron/manganese superoxide dismutases, alpha-hairpin domain; pfam00081][Iron/manganese superoxide dismutases, C-terminal domain; pfam02777]							1	NP_001286503.1	408	NP_001286503.1	superoxide dismutase 2 (Mn), isoform B [Drosophila melanogaster]	X	X	X	X	X	X	X	X	X	X	X	X	X	X	X	X	X	X	X	X	X	4	11
385	0	0	1e-05	1	0	0	0	0	w	Dmel_CG2759	X	3.6.1.3	[68..687][112..323][411..622]	[3a01204][P-loop_NTPase][ABC2_membrane]	[The Eye Pigment Precursor Transporter (EPP) Family protein; TIGR00955][P-loop containing Nucleoside Triphosphate Hydrolases; cl21455][ABC-2 type transporter; pfam01061]	[130..137][order(133..134,136..138,180,265..266,298)][177..180][241..250][261..266][269..272][294..300]	[other][other][other][other][other][other][other]	[Walker A/P-loop][ATP binding site [chemical binding]][Q-loop/lid][ABC transporter signature motif][Walker B][D-loop][H-loop/switch region]				1	NP_476787.1	409	NP_476787.1	white [Drosophila melanogaster]	X	X	X	X	X	X	X	X	X	X	X	X	X	X	2	4	4	0	4	6.26	9.83e-06	X	X
386	9.5e-05	2	0.000337	2	0.000302	2	0.00019	2	CG7878	Dmel_CG7878	3R	3.6.1.3	[92..150][288..489][298..505][506..632]	[KH-I][DEADc][DEXDc][HELICc]	[K homology RNA-binding domain, type I. KH binds single-stranded RNA or DNA. It is found in a wide variety of proteins including ribosomal proteins, transcription factors and post-transcriptional modifiers of mRNA. There are two different KH domains that...; cd00105][DEAD-box helicases. A diverse family of proteins involved in ATP-dependent RNA unwinding, needed in a variety of cellular processes…	[order(100,102..104,106..110,113..114,117..118,123..126)][107..110][330..334][437..440][468..470][order(537..540,560..561,586..588)][order(594,615,619,622)]	[other][other][other][other][other][other][other]	[nucleic acid binding region [nucleotide binding]][G-X-X-G motif][ATP binding site [chemical binding]][Mg++ binding site [ion binding]][motif III][nucleotide binding region [chemical binding]][ATP-binding site [chemical binding]]				1	NP_649767.1	410	NP_649767.1	uncharacterized protein Dmel_CG7878 [Drosophila melanogaster]	7	24	18	6	18.2641	12.09	6.325e-05	12	65	61	4	61.1474	28.45	0.00012675	12	60	58	2	58.1049	30.58	0.00013955	18	192
387	2.1e-05	1	3.6e-05	2	4.8e-05	2	2.5e-05	2	CG5162	Dmel_CG5162	X	3.1.1.-;3.1.1.1	[99..365]	[Pancreat_lipase_like]	[Pancreatic lipase-like enzymes. Lipases are esterases that can hydrolyze long-chain acyl-triglycerides into di- and monoglycerides, glycerol, and free fatty acids at a water/lipid interface. A typical feature of lipases is 'interfacial activation,' the...; cd00707]	[212..216][order(214,242,305)][order(298,302..303)]	[other][active][active]	[nucleophilic elbow][catalytic triad [active]][active site flap/lid]				1	NP_001285367.1	411	NP_001285367.1	uncharacterized protein Dmel_CG5162, isoform B [Drosophila melanogaster]	1	2	0	2	0	1.95	X	3	8	6	2	6.00112	12.9	2.128e-05	3	5	3	2	3.00199	13.63	1.233e-05	3	12
388	0.000217	2	3.3e-05	2	1.9e-05	2	0.00022	2	Cdc5	Dmel_CG6905	3L		[8..56][11..54][56..108][60..104][397..653]	[SANT][SANT][SANT_CDC5_II][SANT][Myb_Cef]	[SANT SWI3, ADA2, N-CoR and TFIIIB'' DNA-binding domains; smart00717]['SWI3, ADA2, N-CoR and TFIIIB' DNA-binding domains. Tandem copies of the domain bind telomeric DNA tandem repeatsas part of the capping complex. Binding is sequence dependent for repeats which contain the G/C rich motif [C2-3 A (CA)1-6]. The domain is...; cd00167][SANT/myb-like DNA-binding domain of Cell Division Cycle 5-Like P…	[order(11,41..42,44..45,47..49,51..53)][order(59..60,82..83,93..94,97,101)][order(86,89,91)]	[DNA binding][other][other]	[DNA binding site [nucleotide binding]][putative DNA binding site [nucleotide binding]][putative Na binding site [ion binding]]				1	NP_001163313.1	412	NP_001163313.1	cell division cycle 5, isoform B [Drosophila melanogaster]	13	144	144	0	144	21.13	0.00043065	1	2	2	0	2	2.7	3.58e-06	6	14	14	0	14	14.86	2.904e-05	5	15
389	0	0	0	0	0	0	3e-06	1	PNUTS	Dmel_CG33526	2L		[1110..1130]	[ZnF_C3H1]	[zinc finger; smart00356]							1	NP_001014453.1	413	NP_001014453.1	phosphatase 1 nuclear targeting subunit, isoform D [Drosophila melanogaster]	X	X	X	X	X	X	X	X	X	X	X	X	X	X	X	X	X	X	X	X	X	X	X
390	1.3e-05	1	3.6e-05	1	7e-06	1	7e-06	1	CG4972	Dmel_CG4972	2L		[121..429]	[M28_nicalin_like]	[M28 Zn-Peptidase Nicalin, Nicastrin-like protein; cd03882]							1	NP_609378.1	414	NP_609378.1	uncharacterized protein Dmel_CG4972 [Drosophila melanogaster]	X	X	X	X	X	X	X	2	5	5	0	5	4.46	1.299e-05	X	X	X	X	X	X	X	5	10
391	0	0	1e-05	2	1.2e-05	2	1.4e-05	1	CG11876	Dmel_CG11876	3R	1.2.4.1	[33..>118]	[TPP_enzyme_PYR]	[Pyrimidine (PYR) binding domain of thiamine pyrophosphate (TPP)-dependent enzymes; cl11410]	[order(50,55,68,80..81,84,87,90..91,93..95,98,117..118)][order(55,68,80..81,84,113..114,116)][order(55,85,114)]	[other][other][other]	[PYR/PP interface [polypeptide binding]][dimer interface [polypeptide binding]][TPP binding site [chemical binding]]				1	NP_733266.1	415	NP_733266.1	pyruvate dehydrogenase E1 beta subunit, isoform B [Drosophila melanogaster]	X	X	X	X	X	X	X	X	X	X	X	X	X	X	4	11	2	9	2.02952	15.75	1.255e-05	3	4
392	3.7e-05	1	3.7e-05	2	1.9e-05	2	5.7e-05	1	Pka-C1	Dmel_CG4379	2L	2.7.11.-;2.7.11.11	[43..353][44..333]	[PTZ00263][STKc_PKA]	[protein kinase A catalytic subunit; Provisional][Catalytic subunit of the Serine/Threonine Kinase, cAMP-dependent protein kinase; cd14209]	[order(52..58,60,73,75,107,123..126,130,169,171,173..174,][order(53..58,60,73,75,85,107,123..124,126,130,132,136,169,][order(54,56..57,85..87,130,132,136,169,171..173,190,][order(56,86..87,89..90,130,132,136,171..173,190,197,][186..206]	[other][active][other][other][other]	[ATP binding site [chemical binding]][][polypeptide substrate binding site [polypeptide binding]][regulatory subunit interface [polypeptide binding]][activation loop (A-loop)]				1	NP_476977.1	416	NP_476977.1	protein kinase, cAMP-dependent, catalytic subunit 1, isoform D [Drosophila melanogaster]	X	X	X	X	X	X	X	3	9	9	0	9	9.07	3.715e-05	3	6	6	0	6	7.08	2.87e-05	3	8
393	0	0	4e-06	2	6e-06	2	7e-06	1	Dap160	Dmel_CG1099	2L		[7..101][18..83][184..279][195..261][370..529][383..450][<496..593][678..732][783..834][944..1001][1028..1080]	[EH][EH][EH][EH][ATG16][ClassIIa_HDAC_Gln-rich-N][TBPIP][SH3_Intersectin_1][SH3_Intersectin_3][SH3_Intersectin_4][SH3_Intersectin_5]	[Eps15 homology domain; smart00027][Eps15 homology domain; found in proteins implicated in endocytosis, vesicle transport, and signal transduction. The alignment contains a pair of EF-hand motifs, typically one of them is canonical and binds to Ca2+, while the other may not bind to Ca2+. A...; cd00052][Eps15 homology domain; smart00027][Eps15 homology domain; found in proteins implicated in endoc…	[order(24..26,32..36)][order(41,51,55)][order(59,61,63,70)][order(201..203,210..214)][order(219,229,233)][order(237,239,241,248)][order(383,386..387,389..390,393..394,396..397,399..401,][order(383,387,390,393..394,397,401,404)][order(400..401,404,420,424..425)][order(683,685,688,692,712..713,726,728..729)][order(788,790,793,797,814..815,828,830..831)][order(949,951,954,958,976..977,995,997..998)]…	[other][other][other][other][other][other][other][other][other][other][other][other][other]	[pseudo EF-hand loop][peptide binding pocket][Ca2+ binding site [ion binding]][pseudo EF-hand loop][peptide binding pocket][Ca2+ binding site [ion binding]][tetramer interface [polypeptide binding]][dimer interface A, D [polypeptide binding]][dimer interface A, B [polypeptide binding]][peptide ligand binding site [polypeptide binding]][peptide ligand binding site [polypeptide binding]][peptide li…				6	NP_001163028.1;NP_001246118.1;NP_001260663.1;NP_001260664.1;NP_477322.1;NP_477323.1	417	NP_001163028.1	1 genes:Dap160.NP_001163028.1:dynamin associated protein 160, isoform C [Drosophila melanogaster] ;NP_001246118.1:dynamin associated protein 160, isoform D [Drosophila melanogaster] ;NP_001260663.1:dynamin associated protein 160, isoform G [Drosophila melanogaster] ;NP_001260664.1:dynamin associated protein 160, isoform H [Drosophila melanogaster] ;NP_477322.1:dynamin associated protein 160, isof…	X	X	X	X	X	X	X	X	X	X	X	X	X	X	1	2	2	0	2	1.82	3.08e-06	1	3
394	6.4e-05	1	4.9e-05	2	8e-05	2	7.6e-05	1	CtsB1	Dmel_CG10992	X	3.4.-.-;3.4.22.-	[24..65][88..336]	[Propeptide_C1][Peptidase_C1A_CathepsinB]	[Peptidase family C1 propeptide; pfam08127][Cathepsin B group; composed of cathepsin B and similar proteins, including tubulointerstitial nephritis antigen (TIN-Ag). Cathepsin B is a lysosomal papain-like cysteine peptidase which is expressed in all tissues and functions primarily as an...; cd02620]	[order(109,115,284,306)][order(160..161,258,282,285,332)]	[active][other]	[][S2 subsite]				1	NP_001259536.2	418	NP_001259536.2	cathepsin B, isoform C [Drosophila melanogaster]	X	X	X	X	X	X	X	4	15	15	0	15	19.71	6.429e-05	1	3	3	0	3	6.18	1.49e-05	4	14
395	4.8e-05	1	7e-06	1	1.1e-05	2	0	0	Hex-A	Dmel_CG3001	X	2.7.1.1;2.7.1.2;2.7.1.4;2.7.1.7	[95..531][154..322][294..531]	[COG5026][NBD_sugar-kinase_HSP70_actin][Hexokinase_2]	[Hexokinase [Carbohydrate transport and metabolism]][Nucleotide-Binding Domain of the sugar kinase/HSP70/actin superfamily; cd00012][Hexokinase; pfam03727]	[order(157..160,162,164,280,300..303)]	[other]	[nucleotide binding site [chemical binding]]				1	NP_524848.1	419	NP_524848.1	hexokinase A, isoform A [Drosophila melanogaster]	X	X	X	X	X	X	X	4	18	18	0	18	15.34	4.848e-05	X	X	X	X	X	X	X	1	2
396	3.9e-05	2	4.7e-05	2	1.5e-05	2	0.000119	2	swa	Dmel_CG3429	X		[<209..>262]	[COG4026]	[Uncharacterized protein, contains TOPRIM domain, potential nuclease [General function prediction only]]							1	NP_511060.2	420	NP_511060.2	swallow [Drosophila melanogaster]	7	12	12	0	12	14.96	5.331e-05	4	9	9	0	9	13.14	2.393e-05	6	15	15	0	15	18.07	4.622e-05	6	13
397	9e-06	1	2.1e-05	1	1e-05	1	0	0	mal	Dmel_CG1692	X		[17..753][29..475][511..633][651..780]	[PLN02724][AAT_I][MOSC_N][MOSC]	[Molybdenum cofactor sulfurase][Aspartate aminotransferase (AAT) superfamily (fold type I) of pyridoxal phosphate (PLP)-dependent enzymes. PLP combines with an alpha-amino acid to form a compound called a Schiff base or aldimine intermediate, which depending on the reaction, is the...; cl18945][MOSC N-terminal beta barrel domain; pfam03476][MOSC domain; pfam03473]	[order(95..96,99,220,223,243,246)][246]	[other][active]	[pyridoxal 5'-phosphate binding pocket [chemical binding]][catalytic residue [active]]				1	NP_001285493.1	421	NP_001285493.1	maroon-like, isoform B [Drosophila melanogaster]	X	X	X	X	X	X	X	2	5	5	0	5	3.59	9.33e-06	X	X	X	X	X	X	X	3	8
398	0	0	0	0	1.1e-05	1	1.1e-05	1	wap	Dmel_CG14614	X		[19..295][<29..>300]	[WD40][WD40]	[WD40 domain, found in a number of eukaryotic proteins that cover a wide variety of functions including adaptor/regulatory modules in signal transduction, pre-mRNA processing and cytoskeleton assembly; typically contains a GH dipeptide 11-24 residues from...; cl02567][WD40 repeat [General function prediction only]; COG2319]	[order(37,45,51..52,64,68,91,99,110,120,138,143,149..150,]	[other]	[structural tetrad]				1	NP_001245797.1	422	NP_001245797.1	wings apart, isoform C [Drosophila melanogaster]	X	X	X	X	X	X	X	X	X	X	X	X	X	X	X	X	X	X	X	X	X	X	X
399	0.000263	1	0.000204	2	0.000414	2	0.000168	2	Prosalpha5	Dmel_CG10938	2R	3.4.25.-	[8..243][8..222]	[PRK03996][proteasome_alpha_type_5]	[proteasome subunit alpha; Provisional][proteasome_alpha_type_5. The 20S proteasome, multisubunit proteolytic complex, is the central enzyme of nonlysosomal protein degradation in both the cytosol and nucleus. It is composed of 28 subunits arranged as four homoheptameric rings that stack on...; cd03753]	[order(10..13,15..16,18..19,23,26,29..30,33,41,56,58..59,][order(35,51,53,66,174)]	[other][active]	[alpha subunit interaction site [polypeptide binding]][]				1	NP_477202.2	423	NP_477202.2	proteasome alpha5 subunit, isoform B [Drosophila melanogaster]	X	X	X	X	X	X	X	8	44	44	0	44	43.85	0.00026277	3	16	16	0	16	25.82	0.00011072	7	36
400	8e-06	1	0	0	7e-06	1	0	0	CG6345	Dmel_CG6345	3R	2.-.-.-	[88..570][93..196][241..481][494..568]	[PRK14329][UPF0004][Elp3][TRAM]	[(dimethylallyl)adenosine tRNA methylthiotransferase; Provisional][Uncharacterized protein family UPF0004; pfam00919][Elongator protein 3, MiaB family, Radical SAM; smart00729][TRAM domain; pfam01938]							1	NP_650002.1	424	NP_650002.1	uncharacterized protein Dmel_CG6345 [Drosophila melanogaster]	1	2	2	0	2	1.89	8.35e-06	X	X	X	X	X	X	X	X	X	X	X	X	X	X	X	X
401	7e-06	1	1e-05	1	0	0	1.2e-05	1	Ser7	Dmel_CG2045	X	3.4.21.-	[29..74][131..388][133..391]	[CLIP][Tryp_SPc][Tryp_SPc]	[Clip or disulphide knot domain; smart00680][Trypsin-like serine protease; smart00020][Trypsin-like serine protease; Many of these are synthesized as inactive precursor zymogens that are cleaved during limited proteolysis to generate their active forms. Alignment contains also inactive enzymes that have substitutions of the catalytic triad...; cd00190]	[order(177,238,339)][order(333,363,365)]	[active][other]	[][substrate binding sites [chemical binding]]				1	NP_572582.1	425	NP_572582.1	Ser7 [Drosophila melanogaster]	X	X	X	X	X	X	X	1	2	2	0	2	3.27	7.34e-06	X	X	X	X	X	X	X	1	2
402	0.005779	2	0.00754	2	0.010763	2	0.005913	2	me31B	Dmel_CG4916	2L	3.6.1.3	[60..422][60..260][270..398]	[PTZ00424][DEADc][HELICc]	[helicase 45; Provisional][DEAD-box helicases. A diverse family of proteins involved in ATP-dependent RNA unwinding, needed in a variety of cellular processes including splicing, ribosome biogenesis and RNA degradation. The name derives from the sequence of the Walker B motif...; cd00268][Helicase superfamily c-terminal domain; associated with DEXDc-, DEAD-, and DEAH-box proteins, yeast initiatio…	[105..109][207..210][238..240][order(303..306,326..327,352..354)][order(360,381,385,388)]	[other][other][other][other][other]	[ATP binding site [chemical binding]][Mg++ binding site [ion binding]][motif III][nucleotide binding region [chemical binding]][ATP-binding site [chemical binding]]				1	NP_523533.2	426	NP_523533.2	maternal expression at 31B, isoform A [Drosophila melanogaster]	16	342	342	0	342	36.38	0.00181386	41	3069	3069	0	3069	85.4	0.00974315	37	1867	1867	0	1867	84.97	0.00686778	49	1875
403	3.7e-05	1	3.2e-05	2	4.7e-05	2	0.000102	1	VhaSFD	Dmel_CG17332	2L	3.6.3.14	[19..444][28..443]	[VATPase_H][VMA13]	[VATPase_H, regulatory vacuolar ATP synthase subunit H (Vma13p); activation component of the peripheral V1 complex of V-ATPase, a heteromultimeric enzyme which uses ATP to actively transport protons into organelles and extracellular compartments. The...; cd00256][Vacuolar H+-ATPase V1 sector, subunit H [Energy production and conversion]; COG5231]	[order(84..99,101..110,118..125,128..149,152..161,164..169,][order(98,139,179,183)][order(246,287..289,294,328,332..333,337,342..343,345,350)]	[other][other][other]	[armadillo-like superhelical repeats][putative peptide binding site][putative peptide binding site]				2	NP_001260510.1;NP_723992.1	427	NP_001260510.1	1 genes:VhaSFD.NP_001260510.1:vacuolar H[+]-ATPase SFD subunit, isoform E [Drosophila melanogaster] ;NP_723992.1:vacuolar H[+]-ATPase SFD subunit, isoform B [Drosophila melanogaster] ;	X	X	X	X	X	X	X	6	12	12	0	12	19.02	3.736e-05	3	7	7	0	7	12.39	2.525e-05	4	9
404	3.2e-05	2	4.3e-05	2	5.1e-05	2	1.5e-05	2	Gbeta13F	Dmel_CG10545	X		[48..340][<49..340]	[WD40][WD40]	[WD40 domain, found in a number of eukaryotic proteins that cover a wide variety of functions including adaptor/regulatory modules in signal transduction, pre-mRNA processing and cytoskeleton assembly; typically contains a GH dipeptide 11-24 residues from...; cd00200][WD40 repeat [General function prediction only]; COG2319]	[order(54,72,76,82..83,90..91,114,118,124..125,141..142,]	[other]	[structural tetrad]				1	NP_001303567.1	428	NP_001303567.1	G protein beta-subunit 13F, isoform H [Drosophila melanogaster]	2	3	3	0	3	5.59	2.148e-05	1	10	10	0	10	7.06	4.286e-05	4	9	9	0	9	22.06	4.469e-05	5	7
405	6.6e-05	1	0.000147	2	0.000146	2	0.000264	1	Arp1	Dmel_CG6174	3R		[9..376][12..186]	[ACTIN][NBD_sugar-kinase_HSP70_actin]	[Actin; smart00268][Nucleotide-Binding Domain of the sugar kinase/HSP70/actin superfamily; cd00012]	[order(15..18,20,22,142,159..162)]	[other]	[nucleotide binding site [chemical binding]]				1	NP_524331.2	429	NP_524331.2	Actin-related protein 1 [Drosophila melanogaster]	X	X	X	X	X	X	X	6	17	17	0	17	24.47	6.588e-05	8	18	18	0	18	37.5	8.083e-05	11	40
406	0	0	0	0	2.9e-05	1	0	0	SdhAL	Dmel_CG5718	3L	1.3.5.1	[37..651][68..459][500..651]	[PTZ00139][NADB_Rossmann][Succ_DH_flav_C]	[Succinate dehydrogenase [ubiquinone] flavoprotein subunit; Provisional][Rossmann-fold NAD(P)(+)-binding proteins; cl21454][Fumarate reductase flavoprotein C-term; pfam02910]							1	NP_648523.1	430	NP_648523.1	succinate dehydrogenase, subunit A (flavoprotein)-like [Drosophila melanogaster]	X	X	X	X	X	X	X	X	X	X	X	X	X	X	X	X	X	X	X	X	X	X	X
407	7.2e-05	2	4.3e-05	2	4.2e-05	2	2.1e-05	2	cpa	Dmel_CG10540	2R		[10..282]	[F-actin_cap_A]	[F-actin capping protein alpha subunit; pfam01267]							1	NP_611539.1	431	NP_611539.1	capping protein alpha [Drosophila melanogaster]	4	8	8	0	8	15.73	6.809e-05	2	15	15	0	15	13.29	7.643e-05	2	4	4	0	4	11.19	2.361e-05	1	9
408	0	0	0	0	6e-06	1	0	0	bru-2	Dmel_CG43065	2L		[139..219][141..204][559..650][567..639]	[RRM2_Bruno_like][RRM][RRM_SF][RRM]	[RNA recognition motif 2 in Drosophila melanogaster Bruno protein and similar proteins; cd12636][RNA recognition motif; smart00360][RNA recognition motif (RRM) superfamily; cl17169][RNA recognition motif; smart00360]	[order(141,143,145..146,149,168,170,172,180..182,184,214,]	[other]	[putative RNA binding site [nucleotide binding]]				1	NP_001245999.1	432	NP_001245999.1	bruno 2, isoform H [Drosophila melanogaster]	1	2	0	2	0	1.38	X	2	12	0	12	0	2.92	X	4	12	0	12	0	3.07	X	3	65
409	2.6e-05	2	8e-05	2	9e-05	2	7.3e-05	2	RpI1	Dmel_CG10122	2R	2.7.7.6	[14..1009][18..982][936..1594][1057..1119][1166..1638]	[RNA_pol_rpoA1][RNAP_I_RPA1_N][RNA_pol_Rpb1_5][HMG-box][RNAP_I_Rpa1_C]	[DNA-directed RNA polymerase subunit A'; TIGR02390][Largest subunit (RPA1) of eukaryotic RNA polymerase I (RNAP I), N-terminal domain; cd01435][RNA polymerase Rpb1, domain 5; pfam04998][High Mobility Group (HMG)-box is found in a variety of eukaryotic chromosomal proteins and transcription factors. HMGs bind to the minor groove of DNA and have been classified by DNA binding preferences. Two phylo…	[order(66,69,75,78)][order(406,411,418,424,529..531,565,567,569,964..965)][order(565,567,569)][order(1058,1063..1064,1066..1067,1070..1071,1074,1078,][order(1168..1169,1173,1176,1632,1635..1638)][order(1175..1222,1526..1583,1585..1589)][order(1177,1180,1604,1614..1616,1622..1623,1625,1627,1632)][order(1222,1581,1597..1598,1601)][order(1519..1520,1522,1532..1538,1540,1560,1571..1572,][1589..1630]	[other][active][active][DNA binding][other][other][other][DNA binding][other][other]	[Zn-binding [ion binding]][putative active site region [active]][catalytic site [active]][DNA binding site [nucleotide binding]][Rpb1 (Rpa1) - Rpb6 interaction site [polypeptide binding]][cleft][Rpb1 (Rpa1) - Rpb2 (Rpa2) interaction site [polypeptide binding]][DNA binding site [nucleotide binding]][Rpb1 (Rpa1) - Rpb5 interaction site [polypeptide binding]][clamp]				1	NP_523743.1	433	NP_523743.1	RNA polymerase I subunit A [Drosophila melanogaster]	5	10	10	0	10	4.14	1.483e-05	13	43	43	0	43	13.76	3.816e-05	12	43	43	0	43	13.52	4.422e-05	29	94
410	0.00374	2	0.013663	2	0.01386	2	0.010719	2	RpL9	Dmel_CG6141	2L		[1..189][12..85][97..176]	[PTZ00027][Ribosomal_L6][Ribosomal_L6]	[60S ribosomal protein L6; Provisional][Ribosomal protein L6; pfam00347][Ribosomal protein L6; pfam00347]							1	NP_001285826.1	434	NP_001285826.1	ribosomal protein L9, isoform C [Drosophila melanogaster]	9	87	87	0	87	35.26	0.00111469	13	830	830	0	830	67.37	0.0063656	21	720	720	0	720	83.68	0.00639828	11	1978
411	0.003847	2	0.005749	2	0.006956	2	0.002746	2	sta	Dmel_CG14792	X		[1..247][18..184]	[PTZ00254][RPS2]	[40S ribosomal protein SA; Provisional][Ribosomal protein S2 (RPS2), involved in formation of the translation initiation complex, where it might contact the messenger RNA and several components of the ribosome. It has been shown that in Escherichia coli RPS2 is essential for the binding of...; cd01425]	[order(32..33,42,44..45,102,104..106,109..110,136,139)][order(138..139,141,155..158)][173..178]	[other][other][other]	[rRNA interaction site [nucleotide binding]][S8 interaction site][putative laminin-1 binding site]				1	NP_001284785.1	435	NP_001284785.1	stubarista, isoform F [Drosophila melanogaster]	6	16	16	0	16	18.52	0.00014426	18	1399	1399	0	1399	78.15	0.00755038	20	642	642	0	642	79.26	0.00401473	21	1005
412	0	0	2.2e-05	1	0	0	2.3e-05	2	CG10470	Dmel_CG10470	2L		[5..163]	[DUF106]	[Integral membrane protein DUF106; pfam01956]							1	NP_609936.1	436	NP_609936.1	uncharacterized protein Dmel_CG10470 [Drosophila melanogaster]	X	X	X	X	X	X	X	X	X	X	X	X	X	X	X	X	X	X	X	X	X	1	2
413	1.3e-05	2	1.7e-05	2	1.4e-05	2	9e-06	1	Rif1	Dmel_CG30085	2R		[<59..236]	[Rif1_N]	[Rap1-interacting factor 1 N terminal; pfam12231]							1	NP_725497.1	437	NP_725497.1	Rap1 interacting factor 1 [Drosophila melanogaster]	2	7	7	0	7	2.26	1.203e-05	5	13	13	0	13	5.65	1.338e-05	4	8	8	0	8	4.38	9.54e-06	6	17
415	0	0	0.000155	2	3.3e-05	2	3.4e-05	2	CG8331	Dmel_CG8331	2R		[41..135]	[TB2_DP1_HVA22]	[TB2/DP1, HVA22 family; pfam03134]							3	NP_001188926.1;NP_001188927.1;NP_001188928.1	439	NP_001188926.1	1 genes:ReepB.NP_001188926.1:receptor expression enhancing protein B, isoform B [Drosophila melanogaster] ;NP_001188927.1:receptor expression enhancing protein B, isoform C [Drosophila melanogaster] ;NP_001188928.1:receptor expression enhancing protein B, isoform D [Drosophila melanogaster] ;	X	X	X	X	X	X	X	X	X	X	X	X	X	X	1	21	21	0	21	5	0.00022161	2	7
416	2.8e-05	1	0	0	0	0	0	0	CG31301	Dmel_CG31301	3R		[34..120][280..323][331..390]	[DUF3469][G_patch][R3H_NRF]	[Protein of unknown function (DUF3469); pfam11952][glycine rich nucleic binding domain; smart00443][R3H domain of the NF-kappaB-repression factor (NRF). NRF is a nuclear inhibitor of NF-kappaB proteins that can silence the IFNbeta promoter via binding to a negative regulatory element (NRE). Beside R3H NRF also contains a G-patch domain. The name of the...; cd02640]	[order(361,365)]	[other]	[RxxxH motif]				1	NP_650449.1	440	NP_650449.1	uncharacterized protein Dmel_CG31301 [Drosophila melanogaster]	2	5	5	0	5	5.24	2.773e-05	X	X	X	X	X	X	X	X	X	X	X	X	X	X	X	X
417	1.2e-05	1	4e-06	2	4e-06	2	4e-06	1	Pcf11	Dmel_CG10228	2R		[17..134][638..>734]	[CID][SurA_N_3]	[CID (CTD-Interacting Domain) domain family; CID is present in several RNA-processing factors such as Pcf11 and Nrd1. Pcf11 is a conserved and essential subunit of the yeast cleavage factor IA, which is required for polyadenylation-dependent 3'-RNA...; cd03562][SurA N-terminal domain; cl21568]	[order(27,31,34,72,75..76,79..80,118,122,125)]	[other]	[CTD binding residues]				4	NP_001188931.1;NP_001286428.1;NP_001286429.1;NP_610999.4	441	NP_001188931.1	1 genes:Pcf11.NP_001188931.1:Pcf11 cleavage and polyadenylation factor subunit, isoform E [Drosophila melanogaster] ;NP_001286428.1:Pcf11 cleavage and polyadenylation factor subunit, isoform F [Drosophila melanogaster] ;NP_001286429.1:Pcf11 cleavage and polyadenylation factor subunit, isoform G [Drosophila melanogaster] ;NP_610999.4:Pcf11 cleavage and polyadenylation factor subunit, isoform D [Dr…	1	9	9	0	9	0.76	1.191e-05	X	X	X	X	X	X	X	1	2	2	0	2	1.36	1.84e-06	2	5
418	0	0	6.9e-05	1	0	0	4.9e-05	1	Gip	Dmel_CG2227	X	5.3.1.22	[4..256][4..256]	[Hyi][TIM_phosphate_binding]	[Hydroxypyruvate isomerase [Carbohydrate transport and metabolism]; COG3622][TIM barrel proteins share a structurally conserved phosphate binding motif and in general share an eight beta/alpha closed barrel structure. Specific for this family is the conserved phosphate binding site at the edges of strands 7 and 8. The phosphate...; cl21457]							1	NP_511106.1	442	NP_511106.1	GIP-like [Drosophila melanogaster]	X	X	X	X	X	X	X	X	X	X	X	X	X	X	X	X	X	X	X	X	X	1	9
419	1.4e-05	2	2.3e-05	2	1.4e-05	2	1.7e-05	2	CG7028	Dmel_CG7028	3L	2.7.11.-	[590..907][598..907]	[STKc_PRP4][S_TKc]	[Catalytic domain of the Serine/Threonine Kinase, Pre-mRNA-Processing factor 4; cd14135][Serine/Threonine protein kinases, catalytic domain; smart00220]	[order(597..601,605,619,621,635,655,671..674,677,679..680,][order(597..601,605,619,621,655,671..674,677,719,721,][order(635,679,719,721,741,751,753..756,758,795)][737..758]	[active][other][other][other]	[][ATP binding site [chemical binding]][polypeptide substrate binding site [polypeptide binding]][activation loop (A-loop)]				4	NP_001261186.1;NP_001286884.1;NP_001286885.1;NP_001286886.1	443	NP_001261186.1	1 genes:CG7028.NP_001261186.1:Pre-mRNA processing factor 4 kinase, isoform B [Drosophila melanogaster] ;NP_001286884.1:Pre-mRNA processing factor 4 kinase, isoform C [Drosophila melanogaster] ;NP_001286885.1:Pre-mRNA processing factor 4 kinase, isoform D [Drosophila melanogaster] ;NP_001286886.1:Pre-mRNA processing factor 4 kinase, isoform E [Drosophila melanogaster] ;	3	7	7	0	7	5.71	1.871e-05	2	6	6	0	6	2.85	9.6e-06	4	9	9	0	9	7.03	1.668e-05	4	13
420	1.4e-05	2	1.7e-05	2	3.3e-05	2	2.1e-05	1	Hem	Dmel_CG5837	3L		[7..1120]	[Nckap1]	[Membrane-associated apoptosis protein; pfam09735]							1	NP_524214.1	444	NP_524214.1	HEM-protein [Drosophila melanogaster]	1	2	2	0	2	1.07	4.32e-06	9	18	18	0	18	12.26	2.329e-05	1	2	2	0	2	2.31	3e-06	8	17
421	4.2e-05	1	2.5e-05	1	2.1e-05	1	2.5e-05	2	CG1575	Dmel_CG1575	X		[132..234]	[Ipi1_N]	[Rix1 complex component involved in 60S ribosome maturation; pfam12333]							1	NP_001285003.1	445	NP_001285003.1	uncharacterized protein Dmel_CG1575, isoform B [Drosophila melanogaster]	3	11	11	0	11	5.81	4.204e-05	X	X	X	X	X	X	X	X	X	X	X	X	X	X	4	8
422	0	0	2e-05	1	2.6e-05	1	3.1e-05	1	CG2453	Dmel_CG2453	X	2.1.1.-	[50..301][103..218]	[UbiE][AdoMet_MTases]	[Ubiquinone/menaquinone biosynthesis C-methylase UbiE [Coenzyme transport and metabolism]; COG2226][S-adenosylmethionine-dependent methyltransferases (SAM or AdoMet-MTase), class I; AdoMet-MTases are enzymes that use S-adenosyl-L-methionine (SAM or AdoMet) as a substrate for methyltransfer, creating the product S-adenosyl-L-homocysteine (AdoHcy); cd02440]	[order(107..113,139..140,172..174,189)]	[other]	[S-adenosylmethionine binding site [chemical binding]]				1	NP_001285193.1	446	NP_001285193.1	coenzyme Q5, isoform B [Drosophila melanogaster]	X	X	X	X	X	X	X	X	X	X	X	X	X	X	X	X	X	X	X	X	X	2	3
423	4.8e-05	1	7.3e-05	2	0.00011	2	2.9e-05	2	Not3	Dmel_CG8426	2R		[2..238][709..839]	[Not3][NOT2_3_5]	[Not1 N-terminal domain, CCR4-Not complex component; pfam04065][NOT2 / NOT3 / NOT5 family; pfam04153]							1	NP_001260712.1	447	NP_001260712.1	CCR4-NOT transcription complex subunit 3, isoform B [Drosophila melanogaster]	X	X	X	X	X	X	X	3	28	28	0	28	7.94	4.834e-05	7	30	30	0	30	20.26	6.002e-05	10	36
424	0.00012	2	4.3e-05	2	8e-05	1	0.000307	2	Flo1	Dmel_CG8200	2R		[5..422][33..178][<276..323]	[YqiK][SPFH_flotillin][SPFH_like]	[Uncharacterized membrane protein YqiK, contains Band7/PHB/SPFH domain [Function unknown]; COG2268][Flotillin or reggie family; SPFH (stomatin, prohibitin, flotillin, and HflK/C) superfamily; cd03399][core domain of the SPFH (stomatin, prohibitin, flotillin, and HflK/C) superfamily; cl19107]							1	NP_477358.1	448	NP_477358.1	flotillin 1, isoform A [Drosophila melanogaster]	7	30	30	0	30	19.01	0.00017144	5	20	20	0	20	14.55	6.841e-05	5	17	17	0	17	23.94	6.738e-05	3	4
425	0	0	4.1e-05	2	4.2e-05	2	4.2e-05	1	mRpL1	Dmel_CG7494	3R		[99..310]	[Ribosomal_L1]	[Ribosomal protein L1. The L1 protein, located near the E-site of the ribosome, forms part of the L1 stalk along with 23S rRNA. In bacteria and archaea, L1 functions both as a ribosomal protein that binds rRNA, and as a translation repressor that binds...; cd00403]	[order(116..118,121,123,125,127,254,262,264,309..310)]	[other]	[mRNA/rRNA interface [nucleotide binding]]				1	NP_524275.1	449	NP_524275.1	mitochondrial ribosomal protein L1 [Drosophila melanogaster]	X	X	X	X	X	X	X	X	X	X	X	X	X	X	2	3	3	0	3	5.93	1.431e-05	6	12
426	8.5e-05	2	0.000256	2	0.000162	2	0.000118	2	mael	Dmel_CG11254	3L		[123..336]	[Maelstrom]	[piRNA pathway germ-plasm component; pfam13017]							1	NP_001303390.1	450	NP_001303390.1	maelstrom, isoform D [Drosophila melanogaster]	4	7	7	0	7	11.11	3.713e-05	6	42	42	0	42	23.53	0.00013334	8	33	33	0	33	29.85	0.00012139	14	89
427	1.6e-05	2	6.8e-05	2	3.1e-05	2	3.8e-05	2	Top1	Dmel_CG6146	X	5.99.1.-;5.99.1.2;5.99.1.3	[441..655][585..946][663..862][903..974]	[Topoisomer_IB_N_htopoI_like][TOPEUc][Topo_IB_C][Topo_C_assoc]	[Topoisomer_IB_N_htopoI_like : N-terminal DNA binding fragment found in eukaryotic DNA topoisomerase (topo) IB proteins similar to the monomeric yeast and human topo I. Topo I enzymes are divided into: topo type IA (bacterial) and type IB (eukaryotic); cd03488][DNA Topoisomerase I (eukaryota); smart00435][DNA topoisomerase IB, C-terminal catalytic domain; cd00659][C-terminal topoisomerase domain;…	[order(441,491,581..582,587,589,592,599,635..637,650..651,][589][order(664,668,713..716,718,725,755..756,798,809..811)][order(713,756,811,814,856)]	[DNA binding][other][DNA binding][active]	[][topo1 poison binding][DNA binding site [nucleotide binding]][]				2	NP_001014742.1;NP_001245679.1	451	NP_001014742.1	1 genes:Top1.NP_001014742.1:topoisomerase 1, isoform C [Drosophila melanogaster] ;NP_001245679.1:topoisomerase 1, isoform D [Drosophila melanogaster] ;	3	4	4	0	4	3.7	1e-05	5	15	15	0	15	7.29	2.244e-05	15	34	34	0	34	23.72	5.894e-05	11	37
428	5e-06	1	0	0	7e-06	2	0	0	vimar	Dmel_CG3572	2R		[54..154][321..427]	[ARM][ARM]	[Armadillo/beta-catenin-like repeats. An approximately 40 amino acid long tandemly repeated sequence motif first identified in the Drosophila segment polarity gene armadillo; these repeats were also found in the mammalian armadillo homolog beta-catenin; cd00020][Armadillo/beta-catenin-like repeats. An approximately 40 amino acid long tandemly repeated sequence motif first identified in the Drosop…	[order(60,64,68,103,107,110,114,149,152)][order(333,337,341,376,380,383,387,421,424,427)]	[other][other]	[protein binding surface [polypeptide binding]][protein binding surface [polypeptide binding]]				2	NP_477305.1;NP_995767.1	452	NP_477305.1	1 genes:vimar.NP_477305.1:visceral mesodermal armadillo-repeats, isoform B [Drosophila melanogaster] ;NP_995767.1:visceral mesodermal armadillo-repeats, isoform C [Drosophila melanogaster] ;	X	X	X	X	X	X	X	2	2	2	0	2	6.94	4.6e-06	X	X	X	X	X	X	X	X	X
429	0.003171	2	0.00306	2	0.005029	2	0.002418	2	betaTub56D	Dmel_CG9277	2R		[1..429][2..426]	[PLN00220][beta_tubulin]	[tubulin beta chain; Provisional][The beta-tubulin family; cd02187]	[order(2,131,245..247,251,256,258..260,322..324,327,][order(10..12,15,138,140..144,181,204,222,226)][order(22..23,26..27,215,224,227..228,234,270,272..274,][order(70..71,98..100,103,179,181,222)]	[other][other][other][other]	[beta/alpha domain interface [polypeptide binding]][nucleotide binding site [chemical binding]][Taxol binding site [chemical binding]][alpha/beta domain interface [polypeptide binding]]				1	NP_523795.2	453	NP_523795.2	beta-Tubulin at 56D, isoform B [Drosophila melanogaster]	15	505	90	415	496.891	36.02	0.0027061	28	1353	734	619	1115.2	65.77	0.00363547	28	811	341	470	564.322	74.27	0.00213159	30	1116
430	0	0	1.7e-05	1	6e-06	2	1.6e-05	1	Lsp2	Dmel_CG6806	3L		[32..157][163..420][428..694]	[Hemocyanin_N][Hemocyanin_M][Hemocyanin_C]	[Hemocyanin, all-alpha domain; pfam03722][Hemocyanin, copper containing domain; pfam00372][Hemocyanin, ig-like domain; pfam03723]							1	NP_001287042.1	454	NP_001287042.1	larval serum protein 2, isoform B [Drosophila melanogaster]	X	X	X	X	X	X	X	X	X	X	X	X	X	X	X	X	X	X	X	X	X	3	6
431	7e-06	1	1e-05	1	5e-06	2	6e-06	1	Gcn2	Dmel_CG1609	3R	2.7.11.20	[17..130][259..474][289..475][516..896][523..893][972..1412][972..>1135]	[RWD][PK_eIF2AK_GCN2_rpt1][Pkinase][STKc_EIF2AK4_GCN2_rpt2][S_TKc][HisS][class_II_aaRS-like_core]	[domain in RING finger and WD repeat containing proteins and DEXDc-like helicases subfamily related to the UBCc domain; smart00591][Pseudokinase domain, repeat 1, of eukaryotic translation Initiation Factor 2-Alpha Kinase 4 or General Control Non-derepressible-2; cd14012][Protein kinase domain; pfam00069][Catalytic domain, repeat 2, of the Serine/Threonine kinase, eukaryotic translation Initiatio…	[order(516..518,521..522,568..569,572..573,575..576,578,][order(529..530,535,537,550,552,698..701,705,748..749,751,][order(529..530,537,550,552,583,698..701,744,746,749,751,][order(761..770,780..788,791..802)][order(800..802,837,839..846)][987..991][order(988..989,991,1034..1035,1053,1055,1092)][order(1027,1029,1054,1066,1068,1070..1072)][1053..1055]	[other][active][other][other][other][other][other][active][other]	[dimer interface [polypeptide binding]][][ATP binding site [chemical binding]][activation loop (A-loop)][eIF2alpha (substrate) binding site [polypeptide binding]][motif 1][dimer interface [polypeptide binding]][][motif 2]				2	NP_001263141.1;NP_001263142.1	455	NP_001263141.1	1 genes:Gcn2.NP_001263141.1:Gcn2, isoform B [Drosophila melanogaster] ;NP_001263142.1:Gcn2, isoform C [Drosophila melanogaster] ;	X	X	X	X	X	X	X	3	8	8	0	8	2.39	7.34e-06	X	X	X	X	X	X	X	4	8
432	2.7e-05	1	7e-06	2	0	0	6e-06	1	coil	Dmel_CG8710	2R		[<80..>237]	[AF-4]	[AF-4 proto-oncoprotein; pfam05110]							2	NP_001014505.1;NP_001286184.1	456	NP_001014505.1	1 genes:coil.NP_001014505.1:coilin, isoform D [Drosophila melanogaster] ;NP_001286184.1:coilin, isoform E [Drosophila melanogaster] ;	4	7	7	0	7	8.04	2.688e-05	X	X	X	X	X	X	X	1	3	3	0	3	2.52	7.99e-06	1	2
433	0	0	1.9e-05	1	1.9e-05	2	3.8e-05	1	Ugt58Fa	Dmel_CG4414	2R	2.4.1.17	[25..494][<291..414]	[UDPGT][Glycosyltransferase_GTB_type]	[UDP-glucoronosyl and UDP-glucosyl transferase; pfam00201][Glycosyltransferases catalyze the transfer of sugar moieties from activated donor molecules to specific acceptor molecules, forming glycosidic bonds. The acceptor molecule can be a lipid, a protein, a heterocyclic compound, or another carbohydrate...; cl10013]							1	NP_001286734.1	457	NP_001286734.1	UDP-glycosyltransferase family 317 member A1, isoform B [Drosophila melanogaster]	X	X	X	X	X	X	X	X	X	X	X	X	X	X	X	X	X	X	X	X	X	2	5
434	0	0	9.7e-05	1	8.7e-05	1	0.000161	1	Rtnl1	Dmel_CG33113	2L		[38..208]	[Reticulon]	[Reticulon; pfam02453]							1	NP_001162876.1	458	NP_001162876.1	Reticulon-like1, isoform I [Drosophila melanogaster]	X	X	X	X	X	X	X	3	8	0	8	0	12.39	X	3	23	0	23	0	13.25	X	9	38
435	0	0	0	0	0	0	0	0	mtTFB2	Dmel_CG3910	3R	2.1.1.-	[69..>245]	[AdoMet_MTases]	[S-adenosylmethionine-dependent methyltransferases (SAM or AdoMet-MTase), class I; AdoMet-MTases are enzymes that use S-adenosyl-L-methionine (SAM or AdoMet) as a substrate for methyltransfer, creating the product S-adenosyl-L-homocysteine (AdoHcy); cl17173]							1	NP_649971.1	460	NP_649971.1	mitochondrial transcription factor B2 [Drosophila melanogaster]	X	X	X	X	X	X	X	X	X	X	X	X	X	X	X	X	X	X	X	X	X	X	X
436	2.2e-05	1	1.6e-05	2	4.4e-05	2	5.2e-05	1	Etl1	Dmel_CG5899	2L	3.6.1.3	[292..587][308..453][649..773]	[SNF2_N][DEXDc][HELICc]	[SNF2 family N-terminal domain; pfam00176][DEAD-like helicases superfamily. A diverse family of proteins involved in ATP-dependent RNA or DNA unwinding. This domain contains the ATP-binding region; cd00046][Helicase superfamily c-terminal domain; associated with DEXDc-, DEAD-, and DEAH-box proteins, yeast initiation factor 4A, Ski2p, and Hepatitis C virus NS3 helicases; this domain is found in a …	[317..321][422..425][order(676..679,699..700,727..729)][order(735,756,760,763)]	[other][other][other][other]	[ATP binding site [chemical binding]][putative Mg++ binding site [ion binding]][nucleotide binding region [chemical binding]][ATP-binding site [chemical binding]]				1	NP_609320.2	461	NP_609320.2	Etl1 [Drosophila melanogaster]	X	X	X	X	X	X	X	8	13	13	0	13	14.57	2.244e-05	3	6	6	0	6	5.09	1.2e-05	4	8
437	1.4e-05	1	6.6e-05	1	3.4e-05	2	4.8e-05	1	Spn42Da	Dmel_CG9453	2R		[45..408]	[SERPIN]	[SERine Proteinase INhibitors (serpins) exhibit conformational polymorphism shifting from native to cleaved, latent, delta, or polymorphic forms. Many serpins, such as antitrypsin and antichymotrypsin, function as serine protease inhibitors which regulate...; cd00172]	[order(359..362,385..390)]	[other]	[reactive center loop]				8	NP_524955.2;NP_724511.2;NP_724512.1;NP_995755.1;NP_995756.1;NP_995758.1;NP_995759.1;NP_995761.1	462	NP_524955.2	1 genes:Spn42Da.NP_524955.2:serpin 42Da, isoform B [Drosophila melanogaster] ;NP_724511.2:serpin 42Da, isoform L [Drosophila melanogaster] ;NP_724512.1:serpin 42Da, isoform A [Drosophila melanogaster] ;NP_995755.1:serpin 42Da, isoform J [Drosophila melanogaster] ;NP_995756.1:serpin 42Da, isoform I [Drosophila melanogaster] ;NP_995758.1:serpin 42Da, isoform G [Drosophila melanogaster] ;NP_995759.1…	X	X	X	X	X	X	X	2	4	4	0	4	9.67	1.375e-05	X	X	X	X	X	X	X	5	14
438	1.5e-05	2	3.8e-05	2	5.6e-05	2	2.3e-05	2	Dis3	Dmel_CG6413	3R	3.1.13.-	[9..203][249..945][474..802]	[PIN_Rrp44][VacB][RNB]	[PIN domain of yeast exosome subunit Rrp44 endoribonuclease and other eukaryotic homologs; cd09862][Exoribonuclease R [Transcription]; COG0557][RNB domain; pfam00773]	[order(20..24,26,28,93,97..98,104,108,122,125)][order(67,95,144,183)]	[other][active]	[exosome subunit interface][putative active site [active]]				1	NP_001262910.1	463	NP_001262910.1	Dis3, isoform B [Drosophila melanogaster]	1	2	2	0	2	0.81	4.96e-06	7	17	17	0	17	10.49	2.523e-05	4	10	10	0	10	7.13	1.719e-05	13	29
439	0.000181	2	0.000204	2	0.000141	2	0.000547	2	CG13083	Dmel_CG13083	2L		[<23..>259]	[Smc]	[Chromosome segregation ATPase [Cell cycle control, cell division, chromosome partitioning]; COG1196]							1	NP_995727.1	464	NP_995727.1	uncharacterized protein Dmel_CG13083 [Drosophila melanogaster]	3	29	29	0	29	10.44	0.00022341	9	30	30	0	30	38.61	0.00013834	5	11	11	0	11	16.77	5.877e-05	8	55
440	0.012735	2	0.003193	2	0.003451	2	0.005935	2	His2B:CG33910	Dmel_CG33910	2L		[33..121]	[H2B]	[Histone H2B; smart00427]							1	NP_001027283.1	466	NP_001027283.1	histone H2B [Drosophila melanogaster]	8	577	577	0	577	52.85	0.0114198	5	1186	1186	0	1186	26.02	0.0140506	10	339	339	0	339	57.72	0.00465349	4	106
441	0	0	1.3e-05	2	1.9e-05	1	8e-06	2	comt	Dmel_CG1618	X	3.6.1.3	[4..86][111..>158][242..699][254..397][538..668]	[CDC48_N][CDC48_2][SpoVK][AAA][AAA]	[Cell division protein 48 (CDC48), N-terminal domain; pfam02359][Cell division protein 48 (CDC48), domain 2; pfam02933][AAA+-type ATPase, SpoVK/Ycf46/Vps4 family [Cell wall/membrane/envelope biogenesis, Cell cycle control, cell division, chromosome partitioning, Signal transduction mechanisms]; COG0464][The AAA+ (ATPases Associated with a wide variety of cellular Activities) superfamily represent…	[260..267][order(261..268,328,374)][324..329][388][543..550][order(544..551,603,646)][599..604][660]	[other][other][other][other][other][other][other][other]	[Walker A motif][ATP binding site [chemical binding]][Walker B motif][arginine finger][Walker A motif][ATP binding site [chemical binding]][Walker B motif][arginine finger]				1	NP_001259506.1	467	NP_001259506.1	comatose, isoform B [Drosophila melanogaster]	2	4	0	4	0	3.22	X	3	8	0	8	0	4.43	X	3	10	6	4	6.85714	4.56	1.554e-05	4	15
442	3.1e-05	1	1.7e-05	2	0	0	0.00012	2	CG3662	Dmel_CG3662	2L		[172..267]	[BRICHOS]	[BRICHOS domain; pfam04089]							1	NP_001162847.1	468	NP_001162847.1	uncharacterized protein Dmel_CG3662, isoform C [Drosophila melanogaster]	2	4	4	0	4	6.9	3.053e-05	X	X	X	X	X	X	X	2	3	3	0	3	12.54	1.588e-05	1	3
443	7e-06	1	1.3e-05	1	9e-06	1	0	0	Pngl	Dmel_CG7865	2R	3.5.1.52	[30..113][98..>185][<273..341][<282..378][473..571]	[PUB][CitX][Transglut_core][YebA][PAW]	[PNGase/UBA or UBX (PUB) domain of p97 adaptor proteins; cd09212][Apo-citrate lyase phosphoribosyl-dephospho-CoA transferase; cl01498][Transglutaminase-like superfamily; pfam01841][Transglutaminase-like enzyme, putative cysteine protease [Posttranslational modification, protein turnover, chaperones]; COG1305][domain present in PNGases and other hypothetical proteins; smart00613]	[order(38,41..42,45,54..55,57..59,62,64,68)]	[other]	[peptide binding site [polypeptide binding]]				1	NP_610192.1	469	NP_610192.1	PNGase-like, isoform A [Drosophila melanogaster]	X	X	X	X	X	X	X	1	3	3	0	3	3.49	6.93e-06	1	5	5	0	5	3.49	1.338e-05	X	X
444	4e-06	2	1.2e-05	2	1.6e-05	1	1.6e-05	2	CG7627	Dmel_CG7627	2L	3.6.1.3;3.6.3.44	[12..1315][107..357][445..645][796..1043][1089..1310]	[CFTR_protein][ABC_membrane][ABCC_MRP_domain1][ABC_membrane][ABCC_MRP_domain2]	[cystic fibrosis transmembrane conductor regulator (CFTR); TIGR01271][ABC transporter transmembrane region; cl00549][ATP-binding cassette domain 1 of multidrug resistance-associated protein, subfamily C; cd03250][ABC transporter transmembrane region; cl00549][ATP-binding cassette domain 2 of multidrug resistance-associated protein; cd03244]	[480..487][order(483..484,486..488,515,594..595,627)][512..515][570..579][590..595][598..601][623..629]	[other][other][other][other][other][other][other]	[Walker A/P-loop][ATP binding site [chemical binding]][Q-loop/lid][ABC transporter signature motif][Walker B][D-loop][H-loop/switch region]				1	NP_001245943.1	470	NP_001245943.1	uncharacterized protein Dmel_CG7627, isoform B [Drosophila melanogaster]	2	3	3	0	3	2.07	5.39e-06	2	3	3	0	3	2.66	3.23e-06	1	2	2	0	2	1.33	2.49e-06	4	14
445	7.2e-05	2	0.000122	2	7.9e-05	2	0.000199	2	Srp54	Dmel_CG4602	2L		[9..85][9..83][160..242][165..232]	[RRM_SRSF11_SREK1][RRM][RRM2_SREK1][RRM]	[RNA recognition motif in serine/arginine-rich splicing factor 11 (SRSF11), splicing regulatory glutamine/lysine-rich protein 1 (SREK1) and similar proteins; cd12259][RNA recognition motif; smart00360][RNA recognition motif 2 in splicing regulatory glutamine/lysine-rich protein 1 (SREK1) and similar proteins; cd12260][RNA recognition motif; smart00360]							1	NP_477347.1	471	NP_477347.1	splicing regulatory protein 54 [Drosophila melanogaster]	7	19	19	0	19	21.05	9.016e-05	8	19	19	0	19	22.22	5.397e-05	11	42	42	0	42	35.87	0.00013823	12	27
446	0	0	0	0	5e-06	1	1.4e-05	1	CG5776	Dmel_CG5776	2L	3.6.1.3	[288..785][301..447][562..707]	[SpoVK][AAA][AAA]	[AAA+-type ATPase, SpoVK/Ycf46/Vps4 family [Cell wall/membrane/envelope biogenesis, Cell cycle control, cell division, chromosome partitioning, Signal transduction mechanisms]; COG0464][The AAA+ (ATPases Associated with a wide variety of cellular Activities) superfamily represents an ancient group of ATPases belonging to the ASCE (for additional strand, catalytic E) division of the P-loop NTPase …	[311..318][order(312..319,378,425)][374..379][439][576..583][order(577..584,635,684)][631..636][698]	[other][other][other][other][other][other][other][other]	[Walker A motif][ATP binding site [chemical binding]][Walker B motif][arginine finger][Walker A motif][ATP binding site [chemical binding]][Walker B motif][arginine finger]				1	NP_001260420.1	472	NP_001260420.1	uncharacterized protein Dmel_CG5776, isoform B [Drosophila melanogaster]	X	X	X	X	X	X	X	X	X	X	X	X	X	X	X	X	X	X	X	X	X	X	X
447	0	0	6e-06	1	5e-06	1	8e-06	1	Parg	Dmel_CG2864	X	3.2.1.143	[151..495]	[PARG_cat]	[Poly (ADP-ribose) glycohydrolase (PARG); pfam05028]							1	NP_001245511.1	473	NP_001245511.1	Poly(ADP-ribose) glycohydrolase, isoform B [Drosophila melanogaster]	X	X	X	X	X	X	X	X	X	X	X	X	X	X	X	X	X	X	X	X	X	1	2
448	2.7e-05	2	4.7e-05	2	5.6e-05	2	3.2e-05	2	Mcm3	Dmel_CG4206	X		[12..126][106..648][335..480]	[MCM_N][MCM][AAA]	[MCM N-terminal domain; pfam14551][minichromosome maintenance proteins; smart00350][The AAA+ (ATPases Associated with a wide variety of cellular Activities) superfamily represents an ancient group of ATPases belonging to the ASCE (for additional strand, catalytic E) division of the P-loop NTPase fold. The ASCE division also includes ABC; cd00009]	[340..347][order(341..348,404,448)][400..405][473]	[other][other][other][other]	[Walker A motif][ATP binding site [chemical binding]][Walker B motif][arginine finger]				1	NP_511048.2	474	NP_511048.2	minichromosome maintenance 3, isoform A [Drosophila melanogaster]	1	4	4	0	4	1.83	1.189e-05	13	24	24	0	24	21.86	4.27e-05	9	16	16	0	16	13.31	3.299e-05	13	25
449	0.000132	1	0	0	0	0	0	0	CG14797	Dmel_CG14797	X											1	NP_001245468.1	475	NP_001245468.1	uncharacterized protein Dmel_CG14797, isoform C [Drosophila melanogaster]	1	12	12	0	12	5.88	0.00013218	X	X	X	X	X	X	X	X	X	X	X	X	X	X	X	X
450	0.000177	2	0.000666	2	0.000651	2	0.000445	2	FeCH	Dmel_CG2098	3R	4.99.1.1	[28..349][29..190][195..332]	[Ferrochelatase][Ferrochelatase_N][Ferrochelatase_C]	[Ferrochelatase; pfam00762][Ferrochelatase, N-terminal domain: Ferrochelatase (protoheme ferrolyase or HemH) is the terminal enzyme of the heme biosynthetic pathway. It catalyzes the insertion of ferrous iron into the protoporphyrin IX ring yielding protoheme. This enzyme is...; cd03411][Ferrochelatase, C-terminal domain: Ferrochelatase (protoheme ferrolyase or HemH) is the terminal enzyme of the…	[order(35,82,86,95,99,150,153..156,186,188)][order(36,48,52..54,157..158)][order(223,228,270,303)][order(234..236,239,243,296,298..300,302,306,332)]	[other][active][active][other]	[C-terminal domain interface [polypeptide binding]][][][N-terminal domain interface [polypeptide binding]]				1	NP_524613.1	476	NP_524613.1	ferrochelatase, isoform A [Drosophila melanogaster]	2	5	5	0	5	5.21	3.17e-05	9	85	85	0	85	44.27	0.00032255	9	104	104	0	104	40.1	0.00045728	15	167
451	6.8e-05	2	9e-05	2	0.000168	2	7.8e-05	2	Sam-S	Dmel_CG2674	2L	2.5.1.6	[28..408][28..126][139..261][263..400]	[PTZ00104][S-AdoMet_synt_N][S-AdoMet_synt_M][S-AdoMet_synt_C]	[S-adenosylmethionine synthase; Provisional][S-adenosylmethionine synthetase, N-terminal domain; pfam00438][S-adenosylmethionine synthetase, central domain; pfam02772][S-adenosylmethionine synthetase, C-terminal domain; pfam02773]							1	NP_722594.1	477	NP_722594.1	S-adenosylmethionine synthetase, isoform A [Drosophila melanogaster]	1	2	2	0	2	2.21	1.193e-05	6	35	35	0	35	34.07	0.000125	3	4	4	0	4	13.24	1.655e-05	7	33
452	0	0	0	0	0	0	0	0	CG32318	Dmel_CG32318	3L		[17..>106][<109..163]	[Motor_domain][GINS_A]	[Myosin and Kinesin motor domain; cl22853][Alpha-helical domain of GINS complex proteins; Sld5, Psf1, Psf2 and Psf3; cl17012]							1	NP_995952.1	478	NP_995952.1	uncharacterized protein Dmel_CG32318 [Drosophila melanogaster]	X	X	X	X	X	X	X	X	X	X	X	X	X	X	X	X	X	X	X	X	X	X	X
453	0.000359	2	0.000748	2	0.000528	2	0.000364	2	Nup358	Dmel_CG11856	3R		[30..92][58..90][1102..1249][1324..1442][1620..1737][1772..1796][1774..1793][<1811..1884][1833..1861][1891..1917][1894..1913][2034..2148][2571..2694]	[TPR_16][TPR repeat][Med25_SD1][RanBD1_RanBP2_insect-like][RanBD2_RanBP2_insect-like][ZnF_RBZ][RanBP2-type Zn finger][Nucleoporin_FG][RanBP2-type Zn finger][zf-RanBP][RanBP2-type Zn finger][RanBD3_RanBP2_insect-like][RanBD4_RanBP2_insect-like]	[Tetratricopeptide repeat; pfam13432][TPR repeat [structural motif]][Mediator complex subunit 25 synapsin 1; pfam11235][Ran-binding protein 2, Ran binding domain repeat 1; cd13171][Ran-binding protein 2, Ran binding domain repeat 2; cd13172][Zinc finger domain; smart00547][RanBP2-type Zn finger [structural motif]][Nucleoporin FG repeat region; pfam13634][RanBP2-type Zn finger [structural motif]][…	[order(34..35,37,60,63..64,67..68,70..71,96,99..100,][order(1338,1340..1342,1345..1350,1367,1369,1371..1372,][order(1634,1636..1638,1643..1648,1666,1668,1670..1671,][order(1776,1779,1790,1793)][order(1834,1837,1858,1861)][order(1896,1899,1910,1913)][order(2048,2050..2052,2055..2060,2077,2079,2081..2082,][order(2585,2587..2589,2594..2599,2616,2618,2620..2621,]	[other][other][other][other][other][other][other][other]	[putative protein binding surface [polypeptide binding]][putative RAN binding site [polypeptide binding]][putative RAN binding site [polypeptide binding]][Zn binding site [ion binding]][Zn binding site [ion binding]][Zn binding site [ion binding]][putative RAN binding site [polypeptide binding]][putative RAN binding site [polypeptide binding]]				2	NP_001247302.1;NP_651361.2	479	NP_001247302.1	1 genes:Nup358.NP_001247302.1:nucleoporin 358kD, isoform B [Drosophila melanogaster] ;NP_651361.2:nucleoporin 358kD, isoform A [Drosophila melanogaster] ;	15	87	87	0	87	7.58	7.792e-05	67	1195	1195	0	1195	39.96	0.00064067	76	820	820	0	820	38.56	0.00050939	88	1333
454	1.3e-05	2	4e-05	2	2.8e-05	2	0.000123	2	ND-49	Dmel_CG1970	4	1.6.5.3;1.6.99.3	[79..468][79..468]	[PRK06075][NuoD]	[NADH dehydrogenase subunit D; Validated][NADH:ubiquinone oxidoreductase 49 kD subunit (chain D) [Energy production and conversion]; COG0649]							1	NP_001259064.1	480	NP_001259064.1	NADH dehydrogenase (ubiquinone) 49 kDa subunit, isoform B [Drosophila melanogaster]	1	2	2	0	2	4.27	1.04e-05	1	5	5	0	5	4.91	1.557e-05	2	8	8	0	8	11.11	2.886e-05	2	12
455	5e-06	1	3e-06	1	0	0	4e-06	1	xmas-2	Dmel_CG32562	X		[12..82][13..74][252..484][372..508]	[RRM_XMAS2][RRM][SAC3_GANP][PCI_Csn8]	[RNA recognition motif in X-linked male sterile 2 (Xmas-2) and similar proteins; cd12457][RNA recognition motif; smart00360][SAC3/GANP/Nin1/mts3/eIF-3 p25 family; pfam03399][COP9 signalosome, subunit CSN8; pfam10075]							1	NP_728054.1	481	NP_728054.1	xmas, isoform A [Drosophila melanogaster]	X	X	X	X	X	X	X	3	5	2	3	5	3.43	5.32e-06	X	X	X	X	X	X	X	2	4
456	2.8e-05	2	4.2e-05	2	6.4e-05	2	2.9e-05	2	AP-1mu	Dmel_CG9388	3R		[155..425]	[AP-1_Mu1A_Cterm]	[C-terminal domain of medium Mu1A subunit in ubiquitously expressed clathrin-associated adaptor protein (AP) complex AP-1; cd09258]	[order(168,188,190,192..193,203,213,236,239,263,270,272,][order(174..176,203,310,384,386,410..413,415)]	[other][signal peptide]	[heterotetramer interface [polypeptide binding]][signal peptide binding site [polypeptide binding]]				1	NP_649906.1	482	NP_649906.1	adaptor protein complex 1, mu subunit [Drosophila melanogaster]	1	2	2	0	2	2.82	1.143e-05	5	13	13	0	13	22.3	4.447e-05	1	2	2	0	2	5.4	7.93e-06	5	16
457	4.8e-05	1	7.4e-05	2	8.6e-05	2	6.4e-05	1	eIF2B-delta	Dmel_CG10315	2R	5.3.1.23	[256..569][273..561]	[GCD2][IF-2B]	[Translation initiation factor 2B subunit, eIF-2B alpha/beta/delta family [Translation, ribosomal structure and biogenesis]; COG1184][Initiation factor 2 subunit family; pfam01008]							2	NP_001163265.1;NP_611790.1	483	NP_001163265.1	1 genes:eIF2Bdelta.NP_001163265.1:eukaryotic translation initiation factor 2B subunit delta, isoform D [Drosophila melanogaster] ;NP_611790.1:eukaryotic translation initiation factor 2B subunit delta, isoform A [Drosophila melanogaster] ;	X	X	X	X	X	X	X	9	19	19	0	19	24.83	4.807e-05	2	4	4	0	4	5.56	1.173e-05	12	39
458	0	0	0	0	4e-06	1	0	0	CG42353	Dmel_CG42353	X											1	NP_573106.2	484	NP_573106.2	uncharacterized protein Dmel_CG42353, isoform B [Drosophila melanogaster]	X	X	X	X	X	X	X	X	X	X	X	X	X	X	X	X	X	X	X	X	X	X	X
459	0	0	9e-06	1	7e-06	1	5e-06	1	elg1	Dmel_CG16838	3L		[<1..73][643..>748]	[Selenoprotein_S][AAA_22]	[Selenoprotein S (SelS); pfam06936][AAA domain; pfam13401]							2	NP_001246789.1;NP_996103.1	485	NP_001246789.1	1 genes:elg1.NP_001246789.1:enhanced level of genomic instability 1, isoform E [Drosophila melanogaster] ;NP_996103.1:enhanced level of genomic instability 1, isoform C [Drosophila melanogaster] ;	X	X	X	X	X	X	X	X	X	X	X	X	X	X	X	X	X	X	X	X	X	3	5
460	0	0	0	0	0	0	0.000148	2	CG15878	Dmel_CG15878	3L											1	NP_647699.1	486	NP_647699.1	uncharacterized protein Dmel_CG15878 [Drosophila melanogaster]	X	X	X	X	X	X	X	X	X	X	X	X	X	X	X	X	X	X	X	X	X	X	X
461	2e-06	1	0	0	7e-06	1	0	0	par-1	Dmel_CG8201	2R	2.7.11.-;2.7.11.26	[480..732][481..732][753..794][1042..1139]	[STKc_MARK][S_TKc][UBA_MARK_Par1][MARK1-3_C]	[Catalytic domain of the Serine/Threonine Kinases, MAP/microtubule affinity-regulating kinases; cd14072][Serine/Threonine protein kinases, catalytic domain; smart00220][UBA domain found in microtubule-associated protein (MAP)/microtubule affinity-regulating kinase (MARK)/ partitioning-defective 1 (Par-1) and similar proteins; cd14337][C-terminal, kinase associated domain 1 (KA1), a phospholipid b…	[order(487..491,495,508,510,541,557..560,564,566..567,569,][order(487..490,495,508,510,541,557..560,564,607..608,610,][order(491,564,566,602..603,605,607,624,638..642,644)][620..642][order(1044,1047,1117,1119..1120)]	[active][other][other][other][other]	[][ATP binding site [chemical binding]][polypeptide substrate binding site [polypeptide binding]][activation loop (A-loop)][putative phospholipid binding site [chemical binding]]				1	NP_001163208.1	487	NP_001163208.1	par-1, isoform P [Drosophila melanogaster]	1	2	0	2	1	1.23	2.13e-06	2	12	0	12	0	1.05	X	1	2	0	2	0	0.79	X	1	3
462	0.000367	2	0.000129	2	0.000187	2	0.006845	2	Cp16	Dmel_CG6533	3L		[36..138]	[Chorion_S16]	[Chorion protein S16; pfam05836]							1	NP_523981.1	488	NP_523981.1	chorion protein 16 [Drosophila melanogaster]	4	23	23	0	23	39.13	0.00040573	7	31	31	0	31	56.52	0.00032734	4	8	8	0	8	39.13	9.788e-05	4	11
464	2.2e-05	1	3.7e-05	2	6e-05	2	2.5e-05	2	SRPK	Dmel_CG8174	2R	2.7.11.-	[159..>318][<600..763]	[STKc_SRPK][STKc_SRPK]	[Catalytic domain of the Serine/Threonine Kinase, Serine-aRginine Protein Kinase; cd14136][Catalytic domain of the Serine/Threonine Kinase, Serine-aRginine Protein Kinase; cd14136]	[order(176..180,184,197,199,213,235,255..258,261,263..264,][order(176..180,184,197,199,235,255..258,261,303,305,][606..626][order(610,619,621..624,626,663)][order(656,658,660,669,674,677..678,681..682,710,714,716,]	[active][other][other][other][other]	[][ATP binding site [chemical binding]][activation loop (A-loop)][polypeptide substrate binding site [polypeptide binding]][kinase-docking site [polypeptide binding]]				3	NP_001260993.1;NP_001369087.1;NP_611034.2	490	NP_001260993.1	1 genes:SRPK.NP_001260993.1:SR protein kinase, isoform D [Drosophila melanogaster] ;NP_001369087.1:SR protein kinase, isoform E [Drosophila melanogaster] ;NP_611034.2:SR protein kinase, isoform B [Drosophila melanogaster] ;	X	X	X	X	X	X	X	3	14	14	0	14	6.82	2.173e-05	7	14	14	0	14	13.53	2.517e-05	6	23
465	2.2e-05	1	3.9e-05	2	2.7e-05	2	3.5e-05	1	faf	Dmel_CG1945	3R		[1666..2064][1667..2059]	[peptidase_C19C][UCH]	[A subfamily of Peptidase C19. Peptidase C19 contains ubiquitinyl hydrolases. They are intracellular peptidases that remove ubiquitin molecules from polyubiquinated peptides by cleavage of isopeptide bonds. They hydrolyze bonds involving the carboxyl...; cd02659][Ubiquitin carboxyl-terminal hydrolase; pfam00443]	[order(1672,1677,1986,2008)]	[active]					2	NP_001247387.1;NP_524612.2	491	NP_001247387.1	1 genes:faf.NP_001247387.1:fat facets, isoform D [Drosophila melanogaster] ;NP_524612.2:fat facets, isoform A [Drosophila melanogaster] ;	X	X	X	X	X	X	X	14	42	42	0	42	6.74	2.207e-05	9	14	14	0	14	5.95	8.52e-06	30	96
466	6e-06	2	0	0	3e-06	1	0	0	blot	Dmel_CG3897	3L		[219..659]	[SLC5-6-like_sbd]	[Solute carrier families 5 and 6-like; solute binding domain; cd06857]	[order(227,230,545,548..549)]	[other]	[Na binding site [ion binding]]				1	NP_524125.2	492	NP_524125.2	bloated tubules, isoform B [Drosophila melanogaster]	2	4	4	0	4	2.05	9.98e-06	1	2	2	0	2	1.95	2.99e-06	X	X	X	X	X	X	X	X	X
467	0	0	2.1e-05	1	1.9e-05	2	3.1e-05	1	krz	Dmel_CG1487	3R		[59..214][233..393]	[Arrestin_N][Arrestin_C]	[Arrestin (or S-antigen), N-terminal domain; pfam00339][Arrestin (or S-antigen), C-terminal domain; smart01017]							1	NP_001247400.1	493	NP_001247400.1	kurtz, isoform B [Drosophila melanogaster]	X	X	X	X	X	X	X	X	X	X	X	X	X	X	X	X	X	X	X	X	X	4	5
468	1e-06	1	0	0	0	0	0	0	mv	Dmel_CG42863	3L		[2704..2785][2796..3079][<3305..3485][<3308..3507]	[PH-like][Beach][WD40][WD40]	[Pleckstrin homology-like domain; cl17171][BEACH (Beige and Chediak-Higashi) domains, implicated in membrane trafficking, are present in a family of proteins conserved throughout eukaryotes. This group contains human lysosomal trafficking regulator (LYST), LPS-responsive and beige-like anchor...; cd06071][WD40 repeat [General function prediction only]; COG2319][WD40 domain, found in a number of e…	[order(3308,3325,3330,3336..3337,3354,3372,3382,3385,]	[other]	[structural tetrad]				1	NP_647681.2	494	NP_647681.2	mauve [Drosophila melanogaster]	X	X	X	X	X	X	X	1	2	2	0	2	0.57	8.2e-07	X	X	X	X	X	X	X	X	X
469	5e-06	1	4e-06	1	8e-06	1	5e-06	1	Myo31DF	Dmel_CG7438	2L	3.6.1.3	[6..690][21..677][797..1007]	[MYSc][MYSc_Myo1][Myosin_TH1]	[Myosin. Large ATPases; smart00242][class I myosin, motor domain; cd01378][Myosin tail; pfam06017]	[order(48..51,56,100..107,149..159,378..383)][order(48..51,56)][100..107][149..159][378..383][order(407..418,421..428,430)][609..619][order(621..647,664..677)]	[other][other][other][other][other][other][other][other]	[ATP binding site [chemical binding]][purine-binding loop][P-loop][switch I region][switch II region][relay loop][SH1 helix][converter subdomain]				1	NP_001188784.1	495	NP_001188784.1	myosin 31DF, isoform C [Drosophila melanogaster]	1	2	2	0	2	1.19	4.82e-06	X	X	X	X	X	X	X	X	X	X	X	X	X	X	1	2
470	0	0	6e-05	2	7e-05	1	6.8e-05	1	levy	Dmel_CG17280	2R	1.9.3.1	[24..108]	[Cyt_c_Oxidase_VIa]	[Cytochrome c oxidase subunit VIa. Cytochrome c oxidase (CcO), the terminal oxidase in the respiratory chains of eukaryotes and most bacteria, is a multi-chain transmembrane protein located in the inner membrane of mitochondria and the cell membrane of...; cd00925]	[order(26..28,30,36..37,40,44)][order(35,39,42,54,56..57,63..64,77,79..81,83,86,96..97,][39][73..76][order(77,81..83,85)]	[other][other][other][other][other]	[Subunit VIa/I (of dimer complex) interface [polypeptide binding]][Subunit VIa/III interface [polypeptide binding]][Subunit VIa/Vb interface [polypeptide binding]][Subunit VIa/VIb interface [polypeptide binding]][Subunit VIa/I interface [polypeptide binding]]				1	NP_001286770.1	496	NP_001286770.1	levy, isoform B [Drosophila melanogaster]	X	X	X	X	X	X	X	X	X	X	X	X	X	X	1	3	3	0	3	15.6	4.647e-05	1	4
471	4.6e-05	2	5.1e-05	2	1.4e-05	2	8.8e-05	2	CG30183	Dmel_CG30183	2R		[1438..1549]	[PH_anillin]	[Anillin Pleckstrin homology (PH) domain; cd01263]							1	NP_001137745.2	497	NP_001137745.2	uncharacterized protein Dmel_CG30183, isoform C [Drosophila melanogaster]	19	51	51	0	51	11.83	7.984e-05	4	12	12	0	12	3.34	1.125e-05	15	44	44	0	44	11.96	4.778e-05	11	42
472	6.7e-05	2	6.7e-05	2	6.5e-05	2	0.000139	2	Mhc	Dmel_CG17927	2L	3.6.1.3	[35..75][81..777][100..765][894..1086][1067..1925][1557..1877][<1671..1771][1727..>1820]	[Myosin_N][MYSc][MYSc_Myh1_insects_crustaceans][Lebercilin][Myosin_tail_1][V_Alix_like][Mt_ATP-synt_B][DUF883]	[Myosin N-terminal SH3-like domain; pfam02736][Myosin. Large ATPases; smart00242][class II myosin heavy chain 1, motor domain; cd14909][Ciliary protein causing Leber congenital amaurosis disease; pfam15619][Myosin tail; pfam01576][Protein-interacting V-domain of mammalian Alix and related domains; cl14654][Mitochondrial ATP synthase B chain precursor (ATP-synt_B); cl21478][Bacterial protein of un…	[order(127..135,179..186,232..242,460..465)][127..135][179..186][232..242][460..465][order(489..500,503..512)][698..707][order(710..726,735..765)][order(1628,1690,1694,1697..1698,1852,1855..1856,1859,1862)]	[other][other][other][other][other][other][other][other][other]	[ATP binding site [chemical binding]][purine-binding loop][P-loop][switch I region][switch II region][relay loop][SH1 helix][converter subdomain][putative YPXnL-motif binding site]				1	NP_001246050.1	498	NP_001246050.1	myosin heavy chain, isoform T [Drosophila melanogaster]	90	859	0	859	77.675	43.58	9.638e-05	83	476	0	476	51.425	48.37	3.819e-05	131	875	0	875	79.475	61.47	6.839e-05	121	719
473	1.4e-05	2	2.5e-05	1	6e-06	1	0	0	Pop2													1	NP_001369048.1	499	NP_001369048.1	Pop2, isoform G [Drosophila melanogaster]	1	2	2	0	2	3.52	1.428e-05	2	9	0	9	3	10.56	1.282e-05	2	10	0	10	5	12.32	2.476e-05	6	21
474	0.0001	2	0.000231	2	0.000121	2	0.000156	2	Jabba	Dmel_CG42351	2R											1	NP_001137705.1	500	NP_001137705.1	jabba, isoform E [Drosophila melanogaster]	3	9	9	0	9	7.76	5.002e-05	8	45	45	0	45	20.78	0.00014971	11	51	51	0	51	28.31	0.0001966	9	58
475	1.4e-05	1	9e-06	2	1.9e-05	2	2.5e-05	1	Mad	Dmel_CG12399	2L		[93..216][325..525]	[MH1_SMAD_1_5_9][MH2_SMAD_1_5_9]	[N-terminal Mad Homology 1 (MH1) domain in SMAD1, SMAD5 and SMAD9 (also known as SMAD8); cd10490][C-terminal Mad Homology 2 (MH2) domain in SMAD1, SMAD5 and SMAD9; cd10497]	[order(116,120,154..155,158..162,165,184)][order(148,193,205,210)][order(329,340,345..346,348,359..363,368,372..373,375,]	[DNA binding][other][other]	[DNA binding site [nucleotide binding]][Zn binding site [ion binding]][trimer interface [polypeptide binding]]				2	NP_001259992.1;NP_477017.1	501	NP_001259992.1	1 genes:Mad.NP_001259992.1:mothers against dpp, isoform B [Drosophila melanogaster] ;NP_477017.1:mothers against dpp, isoform A [Drosophila melanogaster] ;	1	3	3	0	3	2.48	1.391e-05	X	X	X	X	X	X	X	2	3	3	0	3	4.38	9.65e-06	1	2
476	0	0	4e-06	1	8e-06	1	7e-06	1	CG3326	Dmel_CG3326	2L	3.-.-.-;3.6.4.3	[282..418][282..416][474..520]	[AAA][AAA][Vps4_C]	[ATPases associated with a variety of cellular activities; smart00382][The AAA+ (ATPases Associated with a wide variety of cellular Activities) superfamily represents an ancient group of ATPases belonging to the ASCE (for additional strand, catalytic E) division of the P-loop NTPase fold. The ASCE division also includes ABC; cd00009][Vps4 C terminal oligomerization domain; pfam09336]	[290..297][order(291..298,349,395)][345..350][407]	[other][other][other][other]	[Walker A motif][ATP binding site [chemical binding]][Walker B motif][arginine finger]				1	NP_001259995.1	502	NP_001259995.1	fidgetin, isoform B [Drosophila melanogaster]	X	X	X	X	X	X	X	1	41	0	41	0	2.29	X	X	X	X	X	X	X	X	2	24
477	9e-06	2	1.5e-05	2	1.4e-05	2	4.4e-05	2	CG13506	Dmel_CG13506	2R		[79..146][87..147][176..254][176..239][258..349][275..348]	[IG_like][Ig][IG_like][Ig][I-set][Ig]	[Immunoglobulin like; smart00410][Immunoglobulin domain; cd00096][Immunoglobulin like; smart00410][Immunoglobulin domain; cl11960][Immunoglobulin I-set domain; pfam07679][Immunoglobulin domain; cd00096]							1	NP_001286718.1	503	NP_001286718.1	uncharacterized protein Dmel_CG13506, isoform B [Drosophila melanogaster]	1	2	2	0	2	3.58	9.68e-06	1	3	3	0	3	4.77	8.69e-06	1	2	2	0	2	4.77	6.71e-06	3	6
478	0.000464	2	0.000842	2	0.000672	2	0.000337	2	Rpn1	Dmel_CG7762	3L		[61..919][476..510][735..768]	[RPN1][PC_rep][PC_rep]	[26S proteasome regulatory complex component [Posttranslational modification, protein turnover, chaperones]; COG5110][Proteasome/cyclosome repeat; pfam01851][Proteasome/cyclosome repeat; pfam01851]							1	NP_649158.1	504	NP_649158.1	regulatory particle non-ATPase 1 [Drosophila melanogaster]	5	10	10	0	10	5.88	2.649e-05	40	568	568	0	568	54.73	0.00090063	30	262	262	0	262	48.86	0.00048136	47	550
479	7.2e-05	1	1.5e-05	2	2e-05	2	1.2e-05	1	Rcd-1	Dmel_CG14213	X		[31..289]	[Rcd1]	[Cell differentiation family, Rcd1-like; pfam04078]							1	NP_608335.1	505	NP_608335.1	required for cell differentiation 1, isoform B [Drosophila melanogaster]	X	X	X	X	X	X	X	5	15	15	0	15	24.01	7.19e-05	1	3	3	0	3	6.91	1.666e-05	1	2
480	4.1e-05	1	2.4e-05	1	2.9e-05	1	9e-06	1	CG2004	Dmel_CG2004	X		[42..340]	[EcKinase]	[Ecdysteroid kinase; pfam02958]							1	NP_001259353.1	506	NP_001259353.1	uncharacterized protein Dmel_CG2004, isoform G [Drosophila melanogaster]	X	X	X	X	X	X	X	2	12	12	0	12	7.06	4.114e-05	X	X	X	X	X	X	X	2	5
481	8.3e-05	1	6.6e-05	2	2.5e-05	2	0	0	CG33129	Dmel_CG33129	2L		[211..608]	[DUF2359]	[Uncharacterized conserved protein (DUF2359); pfam10151]							1	NP_001285820.1	507	NP_001285820.1	uncharacterized protein Dmel_CG33129, isoform F [Drosophila melanogaster]	2	23	2	21	23	3.1	8.27e-05	X	X	X	X	X	X	X	5	16	3	13	8.57143	14.77	2.138e-05	7	37
482	6e-06	1	1e-05	2	4e-06	1	1e-05	1	CG11417	Dmel_CG11417	X		[44..763][683..712]	[COG5638][NUC153]	[Uncharacterized conserved protein [Function unknown]][NUC153 domain; pfam08159]							1	NP_569906.1	508	NP_569906.1	uncharacterized protein Dmel_CG11417 [Drosophila melanogaster]	1	2	2	0	2	1.17	6.31e-06	X	X	X	X	X	X	X	3	4	4	0	4	7.13	8.76e-06	2	4
483	0	0	0	0	0	0	0	0	Mocs2	Dmel_CG10238	3R	2.3.1.48;2.8.1.12	[11..137]	[MoaE]	[MoaE family. Members of this family are involved in biosynthesis of the molybdenum cofactor (Moco), an essential cofactor for a diverse group of redox enzymes. Moco biosynthesis is an evolutionarily conserved pathway present in eubacteria, archaea and...; cd00756]	[order(17,21,26,28..32,34,36,91,100,102,110,114)][order(50,52,55,58,62,81,117..118,120,122..124,136)][order(117,124)]	[other][other][active]	[MoaE homodimer interface [polypeptide binding]][MoaD interaction [polypeptide binding]][active site residues [active]]				1	NP_651340.1	509	NP_651340.1	molybdenum cofactor synthesis 2B [Drosophila melanogaster]	X	X	X	X	X	X	X	X	X	X	X	X	X	X	X	X	X	X	X	X	X	X	X
484	2e-06	1	9e-06	2	7e-06	2	3e-06	1	Sap130	Dmel_CG11006	3L											3	NP_648602.1;NP_729834.1;NP_729835.1	510	NP_648602.1	1 genes:Sap130.NP_648602.1:Sin3A-associated protein 130, isoform A [Drosophila melanogaster] ;NP_729834.1:Sin3A-associated protein 130, isoform C [Drosophila melanogaster] ;NP_729835.1:Sin3A-associated protein 130, isoform B [Drosophila melanogaster] ;	X	X	X	X	X	X	X	1	2	2	0	2	1.07	2.39e-06	3	4	4	0	4	3.69	5.54e-06	4	7
485	1.1e-05	2	2.4e-05	2	1.5e-05	2	2.8e-05	1	CG4065	Dmel_CG4065	2R		[94..239]	[Mak10]	[Mak10 subunit, NatC N(alpha)-terminal acetyltransferase; pfam04112]							2	NP_001014546.1;NP_611891.1	511	NP_001014546.1	1 genes:Naa35.NP_001014546.1:N(alpha)-acetyltransferase 35, isoform B [Drosophila melanogaster] ;NP_611891.1:N(alpha)-acetyltransferase 35, isoform A [Drosophila melanogaster] ;	1	3	3	0	3	2.43	9.33e-06	3	7	7	0	7	5.62	1.303e-05	5	12	12	0	12	10.09	2.588e-05	5	9
486	0.001255	2	0.001344	2	0.001721	2	0.000807	2	sesB	Dmel_CG16944	X		[6..103][10..299][112..207][210..299]	[Mito_carr][PTZ00169][Mito_carr][Mito_carr]	[Mitochondrial carrier protein; pfam00153][ADP/ATP transporter on adenylate translocase; Provisional][Mitochondrial carrier protein; pfam00153][Mitochondrial carrier protein; pfam00153]							2	NP_001285090.1;NP_727448.1	512	NP_001285090.1	1 genes:sesB.NP_001285090.1:stress-sensitive B, isoform E [Drosophila melanogaster] ;NP_727448.1:stress-sensitive B, isoform C [Drosophila melanogaster] ;	10	55	55	0	55	33.44	0.0004478	18	423	423	0	423	63.55	0.0020615	17	76	76	0	76	45.48	0.00042917	17	336
487	0	0	1e-05	2	4e-06	2	3e-06	1	lola	Dmel_CG12052	2R		[22..117][546..564][559..584][575..591]	[BTB][C2H2 Zn finger][zf-H2C2_2][C2H2 Zn finger]	[BTB/POZ domain; pfam00651][C2H2 Zn finger [structural motif]][Zinc-finger double domain; pfam13465][C2H2 Zn finger [structural motif]]							1	NP_788319.1	513	NP_788319.1	longitudinals lacking, isoform Q [Drosophila melanogaster]	X	X	X	X	X	X	X	X	X	X	X	X	X	X	2	6	0	6	2	7.79	5.6e-06	3	11
488	0.000268	2	9.1e-05	2	5e-05	2	0.000145	2	SRm160	Dmel_CG11274	3L		[44..116]	[PWI]	[PWI domain; pfam01480]							1	NP_648627.1	514	NP_648627.1	Serine-arginine repetitive matrix 1 [Drosophila melanogaster]	15	196	196	0	196	17.4	0.00050015	9	23	23	0	23	11.95	3.513e-05	6	39	39	0	39	6.29	6.902e-05	8	54
489	0	0	0	0	0	0	0	0	Mkrn1	Dmel_CG7184	3L		[20..43][213..267]	[ZnF_C3H1][RING]	[zinc finger; smart00356][RING-finger (Really Interesting New Gene) domain, a specialized type of Zn-finger of 40 to 60 residues that binds two atoms of zinc; defined by the 'cross-brace' motif C-X2-C-X(9-39)-C-X(1-3)- H-X(2-3)-(N/C/H)-X2-C-X(4-48)C-X2-C; probably involved in...; cd00162]	[order(214,217,237,239,242,245,263,266)]	[other]	[cross-brace motif]				1	NP_001246867.1	515	NP_001246867.1	makorin 1, isoform C [Drosophila melanogaster]	X	X	X	X	X	X	X	X	X	X	X	X	X	X	X	X	X	X	X	X	X	X	X
490	0	0	8e-06	1	1.2e-05	2	7e-06	1	MED26	Dmel_CG1793	4		[32..82]	[Med26]	[TFIIS helical bundle-like domain; pfam08711]	[order(15..16,19,59..60)]	[other]	[putative RNA polymerase binding site [polypeptide binding]]				1	NP_651936.1	516	NP_651936.1	mediator complex subunit 26, isoform A [Drosophila melanogaster]	X	X	X	X	X	X	X	X	X	X	X	X	X	X	X	X	X	X	X	X	X	3	6
491	7e-06	2	1.7e-05	2	6e-06	2	2.1e-05	2	CG42748	Dmel_CG42748	2L											6	NP_001097188.1;NP_001097190.2;NP_001260683.1;NP_001260684.1;NP_001260686.1;NP_610134.2	517	NP_001097188.1	1 genes:CG42748.NP_001097188.1:uncharacterized protein Dmel_CG42748, isoform D [Drosophila melanogaster] ;NP_001097190.2:uncharacterized protein Dmel_CG42748, isoform G [Drosophila melanogaster] ;NP_001260683.1:uncharacterized protein Dmel_CG42748, isoform J [Drosophila melanogaster] ;NP_001260684.1:uncharacterized protein Dmel_CG42748, isoform K [Drosophila melanogaster] ;NP_001260686.1:uncharac…	3	6	6	0	6	2.2	8.91e-06	3	6	6	0	6	3.48	5.33e-06	5	10	10	0	10	5.61	1.03e-05	7	19
492	7e-06	1	5e-06	1	0	0	1.3e-05	2	CG7611	Dmel_CG7611	3L		[129..190][<303..605][307..602]	[CTLH][WD40][WD40]	[C-terminal to LisH motif; smart00668][WD40 repeat [General function prediction only]; COG2319][WD40 domain, found in a number of eukaryotic proteins that cover a wide variety of functions including adaptor/regulatory modules in signal transduction, pre-mRNA processing and cytoskeleton assembly; typically contains a GH dipeptide 11-24 residues from...; cl02567]	[order(313,331,335,341..342,359..360,378,382,390..391,]	[other]	[structural tetrad]				1	NP_001163489.1	518	NP_001163489.1	uncharacterized protein Dmel_CG7611, isoform I [Drosophila melanogaster]	X	X	X	X	X	X	X	1	3	3	0	3	3.02	6.94e-06	1	2	2	0	2	2.22	5.36e-06	X	X
493	0	0	3.1e-05	1	1.7e-05	1	0	0	CG14220	Dmel_CG14220	X		[51..216]	[Sds3]	[Sds3-like; pfam08598]							1	NP_001245759.1	519	NP_001245759.1	uncharacterized protein Dmel_CG14220, isoform B [Drosophila melanogaster]	X	X	X	X	X	X	X	X	X	X	X	X	X	X	X	X	X	X	X	X	X	3	5
494	6.1e-05	1	1.4e-05	2	4.7e-05	2	6.7e-05	2	P32	Dmel_CG6459	2R		[77..258]	[MAM33]	[Mitochondrial glycoprotein; pfam02330]							1	NP_611243.1	520	NP_611243.1	P32 [Drosophila melanogaster]	X	X	X	X	X	X	X	1	11	11	0	11	5.32	6.095e-05	2	2	2	0	2	22.81	1.284e-05	1	2
495	1.1e-05	1	1.3e-05	2	1.1e-05	2	1.7e-05	1	mei-9	Dmel_CG3697	X		[122..923][700..832]	[rad1][ERCC4]	[DNA repair protein (rad1); TIGR00596][ERCC4 domain; pfam02732]							1	NP_001284859.1	521	NP_001284859.1	meiotic 9, isoform B [Drosophila melanogaster]	X	X	X	X	X	X	X	4	7	7	0	7	5.62	1.061e-05	3	6	6	0	6	4.89	1.054e-05	3	7
496	0	0	0	0	0	0	0	0	CG1434	Dmel_CG1434	X		[14..287][25..266][<317..461][395..457]	[DusA][DUS_like_FMN][Rnc][DSRM]	[tRNA-dihydrouridine synthase [Translation, ribosomal structure and biogenesis]; COG0042][Dihydrouridine synthase-like (DUS-like) FMN-binding domain. Members of this family catalyze the reduction of the 5,6-double bond of a uridine residue on tRNA. Dihydrouridine modification of tRNA is widely observed in prokaryotes and eukaryotes, and also...; cd02801][dsRNA-specific ribonuclease [Transcription…	[order(29..31,55,100,126,168,196,227,229,254..255)][order(100,129..130,168,170,195..196,198..199,228..229,255)][order(129,170,196,198)][order(130,168,195,199,228..229)][order(400..401,440..443,446)]	[other][active][active][other][other]	[FMN binding site [chemical binding]][][catalytic residues [active]][substrate binding site [chemical binding]][dsRNA binding site [nucleotide binding]]				1	NP_001285237.1	522	NP_001285237.1	uncharacterized protein Dmel_CG1434, isoform B [Drosophila melanogaster]	X	X	X	X	X	X	X	X	X	X	X	X	X	X	X	X	X	X	X	X	X	X	X
497	0	0	8e-06	2	9e-06	2	1.3e-05	1	CG6488	Dmel_CG6488	2L		[37..379]	[Dor1]	[Dor1-like family; pfam04124]							1	NP_609503.2	523	NP_609503.2	component of oligomeric golgi complex 8 [Drosophila melanogaster]	X	X	X	X	X	X	X	X	X	X	X	X	X	X	1	2	2	0	2	1.4	5.92e-06	2	3
498	8e-06	1	5e-06	1	1.7e-05	1	1.8e-05	1	waw	Dmel_CG1410	X		[94..695][100..277][285..370][502..581][589..696]	[PRK05433][LepA][lepA_II][lepA_C][LepA_C]	[GTP-binding protein LepA; Provisional][LepA also known as Elongation Factor 4 (EF4); cd01890][lepA_II: This subfamily represents the domain II of LepA, a GTP-binding protein localized in the cytoplasmic membrane. The N-terminal domain of LepA shares regions of homology to translation factors. In terms of interaction with the ribosome, EF-G, EF-Tu...; cd03699][lepA_C: This family represents the C…	[106..113][order(107,109,113..114,117,120..121,152..153,175..176,][order(109..114,225..226,228,256..258)][141..152][148][171..174][173..191][225..228][256..258]	[other][other][other][other][other][other][other][other][other]	[G1 box][putative GEF interaction site [polypeptide binding]][GTP/Mg2+ binding site [chemical binding]][Switch I region][G2 box][G3 box][Switch II region][G4 box][G5 box]				1	NP_001027089.1	524	NP_001027089.1	waclaw [Drosophila melanogaster]	X	X	X	X	X	X	X	3	4	4	0	4	9.34	8.37e-06	2	2	2	0	2	5.32	4.85e-06	X	X
499	0.000367	1	0.000664	2	0.000228	2	0.000115	2	wal	Dmel_CG8996	2R		[11..330][20..188][209..294]	[PLN00022][ETF_alpha][ETF_alpha]	[electron transfer flavoprotein subunit alpha; Provisional][The electron transfer flavoprotein (ETF) serves as a specific electron acceptor for various mitochondrial dehydrogenases. ETF transfers electrons to the main respiratory chain via ETF-ubiquinone oxidoreductase. ETF is an heterodimer that consists of an...; cd01715][Electron transfer flavoprotein FAD-binding domain; pfam00766]							1	NP_476975.1	525	NP_476975.1	walrus, isoform B [Drosophila melanogaster]	X	X	X	X	X	X	X	8	83	83	0	83	50.3	0.0003665	9	169	169	0	169	54.24	0.00086468	9	76
500	0.001353	2	0.001004	2	0.00162	2	0.0006	2	Pp2A-29B	Dmel_CG17291	2L		[172..267][181..233]	[HEAT_2][HEAT_EZ]	[HEAT repeats; pfam13646][HEAT-like repeat; pfam13513]							1	NP_001027225.1	526	NP_001027225.1	protein phosphatase 2A at 29B, isoform C [Drosophila melanogaster]	5	30	30	0	30	12.69	0.00012357	19	1047	1047	0	1047	48.22	0.00258151	20	172	172	0	172	45.35	0.00049139	24	446
501	0	0	3e-06	2	2e-06	1	9e-06	2	Cenp-C	Dmel_CG31258	3R											2	NP_001287237.1;NP_731254.2	527	NP_001287237.1	1 genes:Cenp-C.NP_001287237.1:centromeric protein-C, isoform B [Drosophila melanogaster] ;NP_731254.2:centromeric protein-C, isoform A [Drosophila melanogaster] ;	X	X	X	X	X	X	X	X	X	X	X	X	X	X	2	2	2	0	2	2.5	2.41e-06	3	3
502	7.8e-05	2	3.3e-05	2	1.7e-05	2	6.8e-05	2	CG9775	Dmel_CG9775	3R		[360..420]	[FoP_duplication]	[C-terminal duplication domain of Friend of PRMT1; pfam13865]							1	NP_001262257.1	528	NP_001262257.1	uncharacterized protein Dmel_CG9775, isoform E [Drosophila melanogaster]	13	24	24	0	24	30.17	0.00013878	2	5	5	0	5	5.94	1.731e-05	4	8	8	0	8	10.45	3.208e-05	4	7
503	1e-05	2	7e-06	2	6e-06	2	4e-06	1	CG9715	Dmel_CG9715	3L		[827..937]	[PTZ00368]	[universal minicircle sequence binding protein (UMSBP); Provisional]							1	NP_648926.3	529	NP_648926.3	zinc finger CCHC-type containing 7 [Drosophila melanogaster]	6	11	11	0	11	5.02	1.544e-05	3	6	6	0	6	2.42	5.04e-06	2	2	2	0	2	1.27	1.95e-06	5	10
504	9e-06	1	6.3e-05	2	3.2e-05	2	6.2e-05	1	wmd	Dmel_CG3957	2R		[<4..296][12..297]	[WD40][WD40]	[WD40 repeat [General function prediction only]; COG2319][WD40 domain, found in a number of eukaryotic proteins that cover a wide variety of functions including adaptor/regulatory modules in signal transduction, pre-mRNA processing and cytoskeleton assembly; typically contains a GH dipeptide 11-24 residues from...; cd00200]	[order(16,37,41,47..48,60..61,79,83,89..90,101..102,119,]	[other]	[structural tetrad]				1	NP_001097436.1	530	NP_001097436.1	wing morphogenesis defect, isoform B [Drosophila melanogaster]	X	X	X	X	X	X	X	1	2	2	0	2	3.05	8.89e-06	2	10	10	0	10	16.46	5.148e-05	4	12
505	0	0	2e-06	1	0	0	0	0	CG8677	Dmel_CG8677	2L		[770..>1243][1373..1419]	[Ehrlichia_rpt][PHD_RSF1]	[Ehrlichia tandem repeat (Ehrlichia_rpt); pfam09528][PHD finger found in Remodeling and spacing factor 1 (Rsf-1); cd15543]	[order(1373,1376,1388,1393,1398,1401,1416,1419)][order(1384..1388,1394,1414)]	[other][other]	[Zn binding site [ion binding]][putative histone H3 binding site [polypeptide binding]]				1	NP_001286123.1	531	NP_001286123.1	uncharacterized protein Dmel_CG8677, isoform C [Drosophila melanogaster]	X	X	X	X	X	X	X	X	X	X	X	X	X	X	X	X	X	X	X	X	X	2	2
506	6.7e-05	2	7.3e-05	2	6e-05	2	4.9e-05	2	Nup154	Dmel_CG4579	2L		[32..1312][718..1231]	[NUP170][Nucleoporin_C]	[Nuclear pore complex subunit [Intracellular trafficking and secretion]; COG5308][Non-repetitive/WGA-negative nucleoporin C-terminal; pfam03177]							1	NP_001285827.1	532	NP_001285827.1	nucleoporin 154kD, isoform D [Drosophila melanogaster]	8	18	18	0	18	8.28	3.21e-05	15	95	95	0	95	18.46	0.00010142	12	37	37	0	37	12.31	4.577e-05	15	68
507	4e-06	1	5e-06	2	7e-06	1	0	0	uri	Dmel_CG11416	2R		[8..126]	[Prefoldin]	[Prefoldin subunit; pfam02996]							1	NP_611933.1	533	NP_611933.1	unconventional prefoldin RPB5 interactor [Drosophila melanogaster]	X	X	X	X	X	X	X	1	2	2	0	2	2.33	3.99e-06	1	2	2	0	2	2.87	4.62e-06	1	2
508	0	0	1e-05	1	8e-06	2	1.2e-05	1	CG1523	Dmel_CG1523	3R		[43..235][<45..>218]	[WD40][WD40]	[WD40 domain, found in a number of eukaryotic proteins that cover a wide variety of functions including adaptor/regulatory modules in signal transduction, pre-mRNA processing and cytoskeleton assembly; typically contains a GH dipeptide 11-24 residues from...; cl02567][WD40 repeat [General function prediction only]; COG2319]	[order(46..47,65,69,75..76,89..90,106,111,117..118,132,149,]	[other]	[structural tetrad]				1	NP_651635.2	534	NP_651635.2	uncharacterized protein Dmel_CG1523 [Drosophila melanogaster]	X	X	X	X	X	X	X	X	X	X	X	X	X	X	X	X	X	X	X	X	X	2	3
509	3e-06	1	2e-06	1	0	0	0	0	CG7099	Dmel_CG7099	2L		[173..249]	[B-block_TFIIIC]	[B-block binding subunit of TFIIIC; pfam04182]							1	NP_609648.1	536	NP_609648.1	uncharacterized protein Dmel_CG7099 [Drosophila melanogaster]	1	2	2	0	2	0.79	2.55e-06	X	X	X	X	X	X	X	X	X	X	X	X	X	X	1	2
510	1.4e-05	1	0	0	0	0	0	0	Ts	Dmel_CG3181	2L	2.1.1.45	[39..274]	[TS_Pyrimidine_HMase]	[Thymidylate synthase and pyrimidine hydroxymethylase: Thymidylate synthase (TS) and deoxycytidylate hydroxymethylase (dCMP-HMase) are homologs that catalyze analogous alkylation of C5 of pyrimidine nucleotides. Both enzymes are involved in the...; cd00351]	[order(51,55,63,65,181..182,189..190,204,206,210,221,][order(56,93,115,118,141,201..202,222..224,226,233..234,]	[other][active]	[dimerization interface [polypeptide binding]][]				1	NP_001285570.1	537	NP_001285570.1	thymidylate synthase, isoform B [Drosophila melanogaster]	X	X	X	X	X	X	X	2	3	3	0	3	8.1	1.362e-05	X	X	X	X	X	X	X	X	X
511	6e-06	1	5e-06	2	7e-06	2	4e-06	1	chico	Dmel_CG5686	2L		[7..112][122..235]	[PH_IRS][PTB_IRS]	[Insulin receptor substrate (IRS) pleckstrin homology (PH) domain; cd01257][Insulin receptor substrate phosphotyrosine-binding domain (PTBi); cd01204]	[order(131,133,139)][order(178..188,194,198..199,209,219,222,226,229..230,]	[other][other]	[phosphoinositide binding site [chemical binding]][phosphopeptide binding site [polypeptide binding]]				1	NP_001188772.1	539	NP_001188772.1	chico, isoform B [Drosophila melanogaster]	X	X	X	X	X	X	X	2	4	4	0	4	2.69	6.02e-06	2	2	2	0	2	2.69	3.49e-06	2	3
512	0	0	9e-06	1	0	0	0	0	esc	Dmel_CG14941	2L	2.1.1.43	[<67..425][72..418]	[WD40][WD40]	[WD40 repeat [General function prediction only]; COG2319][WD40 domain, found in a number of eukaryotic proteins that cover a wide variety of functions including adaptor/regulatory modules in signal transduction, pre-mRNA processing and cytoskeleton assembly; typically contains a GH dipeptide 11-24 residues from...; cl02567]	[order(72,95,99,106..107,119..120,145,149,155..156,]	[other]	[structural tetrad]				1	NP_477431.1	540	NP_477431.1	extra sexcombs [Drosophila melanogaster]	X	X	X	X	X	X	X	X	X	X	X	X	X	X	X	X	X	X	X	X	X	1	2
513	2.2e-05	1	4.3e-05	2	2.6e-05	2	4.9e-05	1	CG11414	Dmel_CG11414	2R		[2..>294][48..91]	[COG5236][RING]	[Uncharacterized conserved protein, contains RING Zn-finger [General function prediction only]][RING-finger (Really Interesting New Gene) domain, a specialized type of Zn-finger of 40 to 60 residues that binds two atoms of zinc; defined by the 'cross-brace' motif C-X2-C-X(9-39)-C-X(1-3)- H-X(2-3)-(N/C/H)-X2-C-X(4-48)C-X2-C; probably involved in...; cd00162]	[order(48,51,63,65,68,71,84,87)]	[other]	[cross-brace motif]				1	NP_611932.2	541	NP_611932.2	uncharacterized protein Dmel_CG11414 [Drosophila melanogaster]	X	X	X	X	X	X	X	7	13	13	0	13	10.38	2.185e-05	6	12	12	0	12	10.73	2.337e-05	12	27
514	0.001619	2	0.0011	2	0.00029	2	0.001434	1	His2Av	Dmel_CG5499	3R		[3..132][8..122]	[PTZ00017][H2A]	[histone H2A; Provisional][Histone 2A; H2A is a subunit of the nucleosome. The nucleosome is an octamer containing two H2A, H2B, H3, and H4 subunits. The H2A subunit performs essential roles in maintaining structural integrity of the nucleosome, chromatin condensation, and binding...; cd00074]	[order(8,12)][order(32,35,38..39,46,78,81)][order(41..43,45)][order(55,58..59,62..63,66..67)][122]	[acetylation][DNA binding][other][other][other]	[acetylation sites [posttranslational modification]][DNA binding site [nucleotide binding]][homodimerization interface [polypeptide binding]][H2A-H2B dimerization interface [polypeptide binding]][ubiquitination site]				1	NP_001262997.1	542	NP_001262997.1	histone H2A variant, isoform B [Drosophila melanogaster]	4	347	7	340	177	29.08	0.00305593	5	248	16	232	17.5441	48.94	0.00018131	10	198	79	119	94.6163	68.79	0.001133	4	80
515	0.000172	2	0.000638	2	0.000554	2	0.000307	2	CkIIalpha	Dmel_CG17520	3L	2.7.11.-	[18..322][37..322]	[STKc_CK2_alpha][Pkinase]	[Catalytic subunit (alpha) of the Serine/Threonine Kinase, Casein Kinase 2; cd14132][Protein kinase domain; pfam00069]	[order(34,37..39,65,67,99,101..102,108)][order(34..35,37..40,48,52,101)][order(34..35,37..39,55,57,101)][order(43..47,51,64,66,78,93,111..114,118,120..121,154,156,][order(45..46,48..49,51,64,66,93,111..112,114,158..159,161,][order(78,120,154,156,176,187,189..192,194,233)][order(172..182,187..194)]	[other][other][other][active][other][other][other]	[allosteric inhibitor binding site [chemical binding]][tetramer interface [polypeptide binding]][CK2 beta interface [polypeptide binding]][][ATP binding site [chemical binding]][polypeptide substrate binding site [polypeptide binding]][activation loop (A-loop)]				1	NP_001036624.1	543	NP_001036624.1	casein kinase IIalpha, isoform D [Drosophila melanogaster]	1	5	5	0	5	6.55	3.623e-05	11	71	71	0	71	49.11	0.00030792	9	92	92	0	92	42.26	0.00046231	12	136
516	2.1e-05	1	2e-05	2	1.5e-05	1	3.2e-05	2	cpb	Dmel_CG17158	2L		[5..240]	[F_actin_cap_B]	[F-actin capping protein, beta subunit; pfam01115]							1	NP_001259877.1	544	NP_001259877.1	capping protein beta, isoform B [Drosophila melanogaster]	X	X	X	X	X	X	X	2	4	4	0	4	10.51	2.112e-05	2	4	4	0	4	9.06	2.447e-05	1	2
517	0.000138	1	1.2e-05	2	0	0	4.6e-05	2	Pnn	Dmel_CG8383	3R		[124..254]	[Pinin_SDK_memA]	[pinin/SDK/memA/ protein conserved region; pfam04696]							1	NP_649934.1	547	NP_649934.1	pinin, isoform A [Drosophila melanogaster]	6	27	5	22	17.2222	27.39	0.00013837	X	X	X	X	X	X	X	3	4	0	4	2	14.19	1.114e-05	1	2
518	0.003493	2	0.010666	2	0.005286	2	0.010978	2	RpS14b	Dmel_CG1527	X		[1..140]	[PTZ00129]	[40S ribosomal protein S14; Provisional]							1	NP_001284995.1	549	NP_001284995.1	ribosomal protein S14b, isoform B [Drosophila melanogaster]	10	222	222	0	222	54.3	0.00357903	11	353	353	0	353	51.66	0.00340653	15	422	422	0	422	76.16	0.00471868	17	1248
519	4.9e-05	2	9.1e-05	2	0.000114	2	3.4e-05	1	Cbp80	Dmel_CG7035	X		[31..243][307..473][488..764]	[MIF4G][MIF4G_like][MIF4G_like_2]	[Middle domain of eukaryotic initiation factor 4G (eIF4G); smart00543][MIF4G like; pfam09088][MIF4G like; pfam09090]							1	NP_524750.2	550	NP_524750.2	cap binding protein 80, isoform B [Drosophila melanogaster]	1	2	2	0	2	1.38	6.09e-06	8	51	51	0	51	18.88	9.29e-05	3	10	10	0	10	8.38	2.111e-05	12	64
520	1.1e-05	2	1.5e-05	2	1.6e-05	1	1.4e-05	2	Acsl	Dmel_CG8732	2R	6.2.1.3	[74..706][121..705]	[PLN02387][LC-FACS_euk]	[long-chain-fatty-acid-CoA ligase family protein][Eukaryotic long-chain fatty acid CoA synthetase (LC-FACS); cd05927]	[order(273,276..281,283..284)][order(276,400..401,461..466,551,563,566,578,685)][order(276,316..317,371,373..374,377,400..401,461..466,551,][order(316,373..374,377,400,575..577,660,662)]	[other][other][active][other]	[acyl-activating enzyme (AAE) consensus motif][putative AMP binding site [chemical binding]][putative active site [active]][putative CoA binding site [chemical binding]]				4	NP_001014507.1;NP_001014508.1;NP_001014512.1;NP_001260810.1	551	NP_001014507.1	1 genes:Acsl.NP_001014507.1:Acyl-CoA synthetase long-chain, isoform I [Drosophila melanogaster] ;NP_001014508.1:Acyl-CoA synthetase long-chain, isoform H [Drosophila melanogaster] ;NP_001014512.1:Acyl-CoA synthetase long-chain, isoform D [Drosophila melanogaster] ;NP_001260810.1:Acyl-CoA synthetase long-chain, isoform J [Drosophila melanogaster] ;	2	3	3	0	3	3.54	1.033e-05	3	6	6	0	6	8.06	1.237e-05	3	3	3	0	3	4.38	7.16e-06	3	8
521	1e-06	1	2e-06	2	4e-06	1	2e-06	1	sbb	Dmel_CG5580	2R		[<1133..>1235]	[PRK10856]	[cytoskeletal protein RodZ; Provisional]							3	NP_001163189.1;NP_001163191.1;NP_001261074.1	552	NP_001163189.1	1 genes:sbb.NP_001163189.1:scribbler, isoform D [Drosophila melanogaster] ;NP_001163191.1:scribbler, isoform G [Drosophila melanogaster] ;NP_001261074.1:scribbler, isoform J [Drosophila melanogaster] ;	X	X	X	X	X	X	X	1	2	2	0	2	0.7	1.27e-06	1	2	2	0	2	0.56	1.47e-06	2	3
522	1.3e-05	1	0	0	3e-05	1	1.2e-05	1	Idgf4	Dmel_CG1780	X	3.2.1.14	[26..442][27..420]	[GH18_IDGF][Glyco_18]	[The IDGF's (imaginal disc growth factors) are a family of growth factors identified in insects that include at least five members, some of which are encoded by genes in a tight cluster. The IDGF's have an eight-stranded alpha/beta barrel fold and are...; cd02873][Glyco_18 domain; smart00636]	[order(30,63,111,152,154,156,246..247,300,415)]	[other]	[carbohydrate binding site [chemical binding]]				1	NP_001285068.1	553	NP_001285068.1	imaginal disc growth factor 4, isoform C [Drosophila melanogaster]	X	X	X	X	X	X	X	2	4	4	0	4	5.2	1.319e-05	X	X	X	X	X	X	X	X	X
523	4e-06	1	1e-05	2	5e-06	1	1.1e-05	2	cactin	Dmel_CG1676	X		[242..435][596..720]	[Cactin_mid][CactinC_cactus]	[Conserved mid region of cactin; pfam10312][Cactus-binding C-terminus of cactin protein; pfam09732]							1	NP_523422.4	554	NP_523422.4	cactin [Drosophila melanogaster]	X	X	X	X	X	X	X	1	2	2	0	2	1.11	4.05e-06	3	4	4	0	4	5.14	9.38e-06	1	4
524	4.5e-05	2	0.000159	2	0.00011	2	8.6e-05	2	CG4364	Dmel_CG4364	2L		[1..601][4..287][328..401]	[NOP7][Pescadillo_N][BRCT]	[Protein required for biogenesis of the 60S ribosomal subunit [Translation, ribosomal structure and biogenesis]; COG5163][Pescadillo N-terminus; pfam06732][Breast Cancer Suppressor Protein (BRCA1), carboxy-terminal domain. The BRCT domain is found within many DNA damage repair and cell cycle checkpoint proteins. The unique diversity of this domain superfamily allows BRCT modules to interact formi…	[order(340,344,347,350,352)][order(396,400)]	[other][other]	[Dimer interface [polypeptide binding]][BRCT sequence motif]				1	NP_609305.1	555	NP_609305.1	uncharacterized protein Dmel_CG4364 [Drosophila melanogaster]	6	10	10	0	10	10.21	3.883e-05	7	22	22	0	22	17.07	5.113e-05	10	22	22	0	22	28.07	5.924e-05	11	81
525	2e-06	1	2e-06	1	0	0	3e-06	1	Tango1	Dmel_CG11098	2L		[42..113][<498..1149][<498..556][1007..1191][<1285..1331]	[SH3][SMC_prok_A][DUF1682][Lebercilin][Drf_FH1]	[Src Homology 3 domain superfamily; cl17036][chromosome segregation protein SMC, primarily archaeal type; TIGR02169][Protein of unknown function (DUF1682); pfam07946][Ciliary protein causing Leber congenital amaurosis disease; pfam15619][Formin Homology Region 1; pfam06346]	[order(59,61,64,68,89..90,103,105..106)]	[other]	[peptide ligand binding site [polypeptide binding]]				2	NP_001285684.1;NP_609058.2	556	NP_001285684.1	1 genes:Tango1.NP_001285684.1:transport and golgi organization 1, isoform D [Drosophila melanogaster] ;NP_609058.2:transport and golgi organization 1, isoform A [Drosophila melanogaster] ;	X	X	X	X	X	X	X	1	2	2	0	2	0.98	2.05e-06	1	2	2	0	2	1.26	2.37e-06	X	X
526	0	0	9e-06	2	1.1e-05	1	7e-06	1	ldbr	Dmel_CG7942	3L		[3..296][281..419]	[MPP_Dbr1_N][DBR1]	[Dbr1 RNA lariat debranching enzyme, N-terminal metallophosphatase domain; cd00844][Lariat debranching enzyme, C-terminal domain; pfam05011]	[order(8,10,39,84..85,174,226,228,267)][order(39,84,174,226)]	[active][metal-binding]	[][metal binding site [ion binding]]				1	NP_996022.1	557	NP_996022.1	lariat debranching enzyme [Drosophila melanogaster]	X	X	X	X	X	X	X	X	X	X	X	X	X	X	1	2	2	0	2	1.87	6.32e-06	2	3
527	1.7e-05	1	7.4e-05	2	5.7e-05	2	5.1e-05	1	noi	Dmel_CG2925	3R		[2..503][74..99][244..301][322..502]	[PRP9][SF3a60_bindingd][Telomere_Sde2_2][DUF3449]	[Splicing factor 3a, subunit 3 [RNA processing and modification]; COG5188][Splicing factor SF3a60 binding domain; pfam12108][Telomere stability C-terminal; pfam13297][Domain of unknown function (DUF3449); pfam11931]							1	NP_477114.1	559	NP_477114.1	noisette [Drosophila melanogaster]	X	X	X	X	X	X	X	1	6	6	0	6	3.58	1.738e-05	5	12	12	0	12	16.5	4.028e-05	9	27
528	5.1e-05	1	0.000189	1	2.8e-05	1	3.2e-05	1	SpdS	Dmel_CG8327	3R	2.5.1.16	[85..195]	[AdoMet_MTases]	[S-adenosylmethionine-dependent methyltransferases (SAM or AdoMet-MTase), class I; AdoMet-MTases are enzymes that use S-adenosyl-L-methionine (SAM or AdoMet) as a substrate for methyltransfer, creating the product S-adenosyl-L-homocysteine (AdoHcy); cd02440]	[order(89..95,113..114,143..145,165)]	[other]	[S-adenosylmethionine binding site [chemical binding]]				1	NP_001247005.1	560	NP_001247005.1	spermidine synthase, isoform C [Drosophila melanogaster]	X	X	X	X	X	X	X	3	10	10	0	10	21.25	5.077e-05	X	X	X	X	X	X	X	3	27
529	6.1e-05	1	6.7e-05	2	4e-05	2	3.3e-05	1	CG3756	Dmel_CG3756	2L	2.7.7.6	[41..329][53..327]	[RNAP_I_II_AC40][RPOLD]	[AC40 subunit of Eukaryotic RNA polymerase (RNAP) I and RNAP III; cd07032][RNA polymerases D; smart00662]	[order(41..43,48..49,57,61,63..64,67,70,213..214,309,313,][order(66,69..70,74,94,96..97,100..101,215..216,221..223,][order(81..87,95,100,214..215,217)][order(92,101,104,160,162,189..191,194,196,217,222..223,]	[other][other][other][other]	[AC40 - AC19 heterodimer interface [polypeptide binding]][AC40 - A135(C128) interaction site [polypeptide binding]][AC40 - RPB12 interaction site [polypeptide binding]][AC40 - RPB10 interaction site [polypeptide binding]]				1	NP_608885.1	561	NP_608885.1	RNA polymerase I and III subunit C [Drosophila melanogaster]	X	X	X	X	X	X	X	3	14	14	0	14	16.82	6.126e-05	1	4	4	0	4	3.9	2.028e-05	6	19
530	0	0	2.2e-05	1	0	0	2e-05	1	CG1738	Dmel_CG1738	X		[49..161]	[DUF4602]	[Domain of unknown function (DUF4602); pfam15375]							1	NP_572709.1	562	NP_572709.1	uncharacterized protein Dmel_CG1738 [Drosophila melanogaster]	X	X	X	X	X	X	X	X	X	X	X	X	X	X	X	X	X	X	X	X	X	1	2
531	0.000239	1	0.00034	2	0.000609	2	0.000149	2	Aats-asp	Dmel_CG3821	2R	6.1.1.12	[49..531][89..187][203..527]	[PLN02850][AspRS_cyto_N][AsxRS_core]	[aspartate-tRNA ligase][AspRS_cyto_N: N-terminal, anticodon recognition domain of the type found in Saccharomyces cerevisiae and human cytoplasmic aspartyl-tRNA synthetase (AspRS). This domain is a beta-barrel domain (OB fold) involved in binding the tRNA anticodon stem-loop; cd04320][Asx tRNA synthetase (AspRS/AsnRS) class II core domain. Assignment to class II aminoacyl-tRNA synthetases (aaRS) …	[order(92,94,112,142,175,177..178)][order(99..101,104,106,117,119,154..155,165,182)][order(212,214,218,223,229..230,233,237,244,247,249,][251..255][302..305][order(303,305,311..312,454,457,502,505)][502..505]	[other][other][other][other][other][active][other]	[dimer interface [polypeptide binding]][anticodon binding site][homodimer interface [polypeptide binding]][motif 1][motif 2][][motif 3]				1	NP_001260930.1	563	NP_001260930.1	Aspartyl-tRNA synthetase, isoform C [Drosophila melanogaster]	X	X	X	X	X	X	X	12	87	87	0	87	34.46	0.00023875	12	46	46	0	46	33.33	0.00014627	15	141
532	0	0	0	0	0	0	0	0	CG15812	Dmel_CG15812	3L		[20..113][349..392][398..474][458..501]	[BTB][HTH_psq][HTH_40][HTH_psq]	[BTB/POZ domain; pfam00651][helix-turn-helix, Psq domain; pfam05225][Helix-turn-helix domain; pfam14493][helix-turn-helix, Psq domain; pfam05225]							2	NP_523897.2;NP_728817.1	564	NP_523897.2	1 genes:CG15812.NP_523897.2:uncharacterized protein Dmel_CG15812, isoform A [Drosophila melanogaster] ;NP_728817.1:uncharacterized protein Dmel_CG15812, isoform B [Drosophila melanogaster] ;	X	X	X	X	X	X	X	X	X	X	X	X	X	X	X	X	X	X	X	X	X	X	X
533	0	0	1e-05	1	0	0	4e-06	1	crol	Dmel_CG14938	2L		[223..243][251..270][279..299][300..723][307..327][335..355][363..382][391..411][403..428][419..438][447..467][475..494][487..512][503..523][531..551][559..578][587..607][615..636][644..664][676..695][704..722]	[C2H2 Zn finger][C2H2 Zn finger][C2H2 Zn finger][COG5048][C2H2 Zn finger][C2H2 Zn finger][C2H2 Zn finger][C2H2 Zn finger][zf-H2C2_2][C2H2 Zn finger][C2H2 Zn finger][C2H2 Zn finger][zf-H2C2_2][C2H2 Zn finger][C2H2 Zn finger][C2H2 Zn finger][C2H2 Zn finger][C2H2 Zn finger][C2H2 Zn finger][C2H2 Zn finger][C2H2 Zn finger]	[C2H2 Zn finger [structural motif]][C2H2 Zn finger [structural motif]][C2H2 Zn finger [structural motif]][FOG: Zn-finger [General function prediction only]][C2H2 Zn finger [structural motif]][C2H2 Zn finger [structural motif]][C2H2 Zn finger [structural motif]][C2H2 Zn finger [structural motif]][Zinc-finger double domain; pfam13465][C2H2 Zn finger [structural motif]][C2H2 Zn finger [structural mo…	[order(223,226,239,243)][order(251,254,267,271)][order(279,282,295,299)][order(307,310,323,327)][order(335,338,351,355)][order(363,366,379,383)][order(391,394,407,411)][order(396,398,400,402..403,406..407,410,424,426,430..431,][order(419,422,435,439)][order(447,450,463,467)][order(475,478,491,495)][order(503,506,519,523)][order(531,534,547,551)][order(536,538,540,542..543,546..547,550,564,566,570…	[other][other][other][other][other][other][other][other][other][other][other][other][other][other][other][other][other][other][other][other]	[Zn binding site [ion binding]][Zn binding site [ion binding]][Zn binding site [ion binding]][Zn binding site [ion binding]][Zn binding site [ion binding]][Zn binding site [ion binding]][Zn binding site [ion binding]][putative nucleic acid binding site [nucleotide binding]][Zn binding site [ion binding]][Zn binding site [ion binding]][Zn binding site [ion binding]][Zn binding site [ion binding]][…				5	NP_001245993.1;NP_001260390.1;NP_001260391.1;NP_477244.1;NP_723687.1	565	NP_001245993.1	1 genes:crol.NP_001245993.1:crooked legs, isoform E [Drosophila melanogaster] ;NP_001260390.1:crooked legs, isoform F [Drosophila melanogaster] ;NP_001260391.1:crooked legs, isoform G [Drosophila melanogaster] ;NP_477244.1:crooked legs, isoform C [Drosophila melanogaster] ;NP_723687.1:crooked legs, isoform D [Drosophila melanogaster] ;	X	X	X	X	X	X	X	X	X	X	X	X	X	X	X	X	X	X	X	X	X	3	5
534	9.7e-05	1	8.8e-05	2	0.000234	2	7.2e-05	2	Idh	Dmel_CG7176	3L	1.1.1.42	[63..474]	[PTZ00435]	[isocitrate dehydrogenase; Provisional]							5	NP_001137910.2;NP_001137911.1;NP_652044.1;NP_729367.1;NP_729368.1	566	NP_001137910.2	1 genes:Idh.NP_001137910.2:isocitrate dehydrogenase, isoform K [Drosophila melanogaster] ;NP_001137911.1:isocitrate dehydrogenase, isoform J [Drosophila melanogaster] ;NP_652044.1:isocitrate dehydrogenase, isoform C [Drosophila melanogaster] ;NP_729367.1:isocitrate dehydrogenase, isoform D [Drosophila melanogaster] ;NP_729368.1:isocitrate dehydrogenase, isoform A [Drosophila melanogaster] ;	X	X	X	X	X	X	X	10	32	32	0	32	30.48	9.735e-05	6	19	19	0	19	26.51	6.697e-05	7	26
535	0	0	1.9e-05	2	1.7e-05	2	2.8e-05	1	SF1	Dmel_CG5836	3R		[253..512][392..510]	[MSL5][SF1_like-KH]	[Splicing factor (branch point binding protein) [RNA processing and modification]; COG5176][Splicing factor 1 (SF1) K homology RNA-binding domain (KH). Splicing factor 1 (SF1) specifically recognizes the intron branch point sequence (BPS) UACUAAC in the pre-mRNA transcripts during spliceosome assembly. We show that the KH-QUA2 region of SF1...; cd02395]	[order(405..406,408..410,412..416,419,430..434,437..439,][413..416]	[other][other]	[RNA binding site [nucleotide binding]][G-X-X-G motif]				1	NP_524654.2	567	NP_524654.2	splicing factor 1, isoform A [Drosophila melanogaster]	X	X	X	X	X	X	X	X	X	X	X	X	X	X	2	8	8	0	8	5.72	1.716e-05	3	8
536	0	0	3e-06	1	3e-06	1	3e-06	1	Tao	Dmel_CG14217	X	2.7.11.-;2.7.11.13	[25..282][27..280]	[STKc_TAO][S_TKc]	[Catalytic domain of the Serine/Threonine Kinases, Thousand-and-One Amino acids proteins; cd06607][Serine/Threonine protein kinases, catalytic domain; smart00220]	[order(33..37,41,54,56,88,104..107,109..110,113,150,][order(33..37,41,54,56,88,104..107,154..155,157,168)][order(36..37,150,152..154,171,181..184,186,216,225)][167..186]	[active][other][other][other]	[][ATP binding site [chemical binding]][polypeptide substrate binding site [polypeptide binding]][activation loop (A-loop)]				1	NP_001259709.1	568	NP_001259709.1	Tao, isoform J [Drosophila melanogaster]	X	X	X	X	X	X	X	X	X	X	X	X	X	X	2	2	0	2	1	8.13	2.75e-06	2	4
538	0.00036	2	0.000861	2	0.001187	2	0.000928	2	Gapdh2	Dmel_CG8893	X	1.2.1.12	[1..332][3..149][154..311]	[GapA][Gp_dh_N][Gp_dh_C]	[Glyceraldehyde-3-phosphate dehydrogenase/erythrose-4-phosphate dehydrogenase [Carbohydrate transport and metabolism]; COG0057][Glyceraldehyde 3-phosphate dehydrogenase, NAD binding domain; pfam00044][Glyceraldehyde 3-phosphate dehydrogenase, C-terminal domain; pfam02800]							1	NP_001259584.1	570	NP_001259584.1	glyceraldehyde 3 phosphate dehydrogenase 2, isoform C [Drosophila melanogaster]	5	9	2	7	5.5	20.48	4.033e-05	10	169	119	50	154.994	56.02	0.00068029	11	110	37	73	98.3864	50.3	0.00050036	13	208
539	1.4e-05	1	6e-06	2	3e-06	2	5e-06	1	ovo	Dmel_CG6824	X		[876..896][889..912][904..923][916..941][932..953]	[C2H2 Zn finger][zf-H2C2_2][C2H2 Zn finger][zf-H2C2_2][C2H2 Zn finger]	[C2H2 Zn finger [structural motif]][Zinc-finger double domain; pfam13465][C2H2 Zn finger [structural motif]][Zinc-finger double domain; pfam13465][C2H2 Zn finger [structural motif]]	[order(876,879,892,896)][order(881,883,885,887..888,891..892,895,909,911,915..916,][order(904,907,920,924)][order(932,935,948,953)]	[other][other][other][other]	[Zn binding site [ion binding]][putative nucleic acid binding site [nucleotide binding]][Zn binding site [ion binding]][Zn binding site [ion binding]]				2	NP_001033831.1;NP_525077.2	571	NP_001033831.1	1 genes:ovo.NP_001033831.1:ovo, isoform D [Drosophila melanogaster] ;NP_525077.2:ovo, isoform A [Drosophila melanogaster] ;	3	6	6	0	6	5.54	1.421e-05	X	X	X	X	X	X	X	2	3	3	0	3	3.02	4.93e-06	3	4
540	0	0	0	0	6e-06	1	3e-06	1	CG7766	Dmel_CG7766	X	2.7.1.-;2.7.11.19	[8..>439][<906..1022]	[Glyco_hydro_15][Glyco_hydro_15]	[Glycosyl hydrolases family 15; pfam00723][Glycosyl hydrolases family 15; pfam00723]							6	NP_001138179.1;NP_001138180.1;NP_001245587.1;NP_001245588.1;NP_572525.3;NP_788889.2	572	NP_001138179.1	1 genes:CG7766.NP_001138179.1:uncharacterized protein Dmel_CG7766, isoform C [Drosophila melanogaster] ;NP_001138180.1:uncharacterized protein Dmel_CG7766, isoform D [Drosophila melanogaster] ;NP_001245587.1:uncharacterized protein Dmel_CG7766, isoform G [Drosophila melanogaster] ;NP_001245588.1:uncharacterized protein Dmel_CG7766, isoform H [Drosophila melanogaster] ;NP_572525.3:uncharacterized …	X	X	X	X	X	X	X	X	X	X	X	X	X	X	X	X	X	X	X	X	X	X	X
541	0.000106	2	0.000189	2	0.000167	2	6.8e-05	2	Aac11	Dmel_CG6582	2L		[3..516]	[API5]	[Apoptosis inhibitory protein 5 (API5); pfam05918]							1	NP_477454.1	573	NP_477454.1	cassowary [Drosophila melanogaster]	2	3	3	0	3	3.73	1.363e-05	9	73	73	0	73	27.61	0.00019846	5	25	25	0	25	15.3	7.875e-05	10	80
542	1e-05	2	1.8e-05	1	0	0	0	0	DhpD	Dmel_CG18143	3R	3.5.4.3	[5..440][18..440]	[GDEase][guan_deamin]	[Guanine deaminase (GDEase). Guanine deaminase is an aminohydrolase responsible for the conversion of guanine to xanthine and ammonia, the first step to utilize guanine as a nitrogen source. This reaction also removes the guanine base from the pool and...; cd01303][guanine deaminase; TIGR02967]	[order(74,76,231,234,268,319)]	[active]					1	NP_649439.1	574	NP_649439.1	dihydropterin deaminase [Drosophila melanogaster]	1	2	2	0	2	2.9	1.087e-05	1	3	3	0	3	3.13	9.76e-06	X	X	X	X	X	X	X	1	4
543	0	0	1.2e-05	1	2.7e-05	1	0	0	Aldh-III	Dmel_CG11140	2R	1.2.1.-;1.2.1.5	[6..449]	[ALDH_F3AB]	[Aldehyde dehydrogenase family 3 members A1, A2, and B1 and related proteins; cd07132]	[order(57,87..88,92,99,103,105,180,182,190,194,197,204,224,][order(113..115,141,170,188,287,289..290,293,334,336)][order(115,210,241,244)]	[other][other][active]	[homodimeric interface [polypeptide binding]][NAD(P) binding site [chemical binding]][catalytic residues [active]]				3	NP_001260772.1;NP_610285.5;NP_995772.1	576	NP_001260772.1	1 genes:Aldh-III.NP_001260772.1:aldehyde dehydrogenase type III, isoform R [Drosophila melanogaster] ;NP_610285.5:aldehyde dehydrogenase type III, isoform P [Drosophila melanogaster] ;NP_995772.1:aldehyde dehydrogenase type III, isoform E [Drosophila melanogaster] ;	X	X	X	X	X	X	X	X	X	X	X	X	X	X	X	X	X	X	X	X	X	2	3
544	3e-05	1	4.6e-05	2	5.3e-05	2	3.8e-05	1	eff	Dmel_CG7425	3R		[1..147][4..142]	[COG5078][UBCc]	[Ubiquitin-protein ligase [Posttranslational modification, protein turnover, chaperones]][Ubiquitin-conjugating enzyme E2, catalytic (UBCc) domain. This is part of the ubiquitin-mediated protein degradation pathway in which a thiol-ester linkage forms between a conserved cysteine and the C-terminus of ubiquitin and complexes with ubiquitin...; cd00195]	[order(4,61..62,95..96)][order(72..73,77..78,80,84..86,88..89,93..94,97,102,105,][85]	[other][other][active]	[E3 interaction residues][Ub thioester intermediate interaction residues][active site cysteine]				1	NP_001262578.1	577	NP_001262578.1	effete, isoform B [Drosophila melanogaster]	X	X	X	X	X	X	X	1	3	3	0	3	7.48	2.974e-05	1	2	2	0	2	9.52	2.297e-05	3	5
545	7e-06	1	1.4e-05	1	0	0	5e-06	1	Plod	Dmel_CG6199	3L	1.14.11.4	[303..>395][374..>484][555..719]	[Glyco_tranf_GTA_type][Glyco_tranf_GTA_type][P4Hc]	[Glycosyltransferase family A (GT-A) includes diverse families of glycosyl transferases with a common GT-A type structural fold; cl11394][Glycosyltransferase family A (GT-A) includes diverse families of glycosyl transferases with a common GT-A type structural fold; cl11394][Prolyl 4-hydroxylase alpha subunit homologues; smart00702]	[order(321,379,381)]	[active]					1	NP_648451.1	578	NP_648451.1	procollagen lysyl hydroxylase, isoform A [Drosophila melanogaster]	1	2	2	0	2	1.11	6.75e-06	X	X	X	X	X	X	X	X	X	X	X	X	X	X	2	5
546	4e-06	1	7e-06	2	3e-06	2	5e-06	2	Sec16	Dmel_CG32654	X		[1266..1526]	[ACE1-Sec16-like]	[Ancestral coatomer element 1 (ACE1) of COPII coat complex assembly protein Sec16; cd09233]	[order(1272..1273,1275..1276,1278..1282,1284,1286,1296,][order(1449,1471..1472,1474..1475,1478..1479,1482,]	[other][other]	[homodimer interface [polypeptide binding]][heterodimer interface [polypeptide binding]]				1	NP_001096963.1	579	NP_001096963.1	secretory 16, isoform E [Drosophila melanogaster]	X	X	X	X	X	X	X	6	15	0	15	5.33333	4.65	3.85e-06	7	9	0	9	3.5	6.98	2.92e-06	8	34
547	0.000313	1	0.000266	2	0.000254	2	0.000179	2	Usp14	Dmel_CG5384	2L		[4..73][5..73][103..467][105..467]	[UBQ][UBQ][UCH][Peptidase_C19A]	[Ubiquitin homologues; smart00213][Ubiquitin-like proteins; cl00155][Ubiquitin carboxyl-terminal hydrolase; pfam00443][A subfamily of Peptidase C19. Peptidase C19 contains ubiquitinyl hydrolases. They are intracellular peptidases that remove ubiquitin molecules from polyubiquinated peptides by cleavage of isopeptide bonds. They hydrolyse bonds involving the carboxyl...; cd02657]	[order(30,45,73)][order(47..50,71..72)][order(108,113,422,439)]	[other][other][active]	[charged pocket][hydrophobic patch][]				1	NP_001260321.1	580	NP_001260321.1	ubiquitin specific protease 14, isoform B [Drosophila melanogaster]	X	X	X	X	X	X	X	16	102	102	0	102	51.16	0.00031291	12	34	34	0	34	48	0.00012086	19	97
548	5e-05	1	0	0	7e-06	1	0	0	CG9641	Dmel_CG9641	2L		[385..504]	[FYDLN_acid]	[Protein of unknown function (FYDLN_acid); cl19417]							2	NP_608731.1;NP_722865.1	581	NP_608731.1	1 genes:CG9641.NP_608731.1:uncharacterized protein Dmel_CG9641, isoform A [Drosophila melanogaster] ;NP_722865.1:uncharacterized protein Dmel_CG9641, isoform B [Drosophila melanogaster] ;	5	11	11	0	11	11.78	5.005e-05	X	X	X	X	X	X	X	X	X	X	X	X	X	X	X	X
549	0.000526	2	0.000992	2	0.000506	2	0.000519	2	EfTuM	Dmel_CG6050	2R		[73..463][81..274][282..368][371..462]	[PRK00049][EF_Tu][EFTU_II][mtEFTU_III]	[elongation factor Tu; Reviewed][Elongation Factor Tu (EF-Tu) GTP-binding proteins; cd01884][EFTU_II: Elongation factor Tu domain II. Elongation factors Tu (EF-Tu) are three-domain GTPases with an essential function in the elongation phase of mRNA translation. The GTPase center of EF-Tu is in the N-terminal domain (domain I), also known as the...; cd03697][Domain III of mitochondrial EF-TU (mtEF-…	[89..96][order(90,92,96..97,100,103..104,108,136..137,155..156,][order(92..97,117,206..207,209,243..245)][126..136][132][151..154][153..171][206..209][243..245][order(392..393,395,419..420,422,425)]	[other][other][other][other][other][other][other][other][other][other]	[G1 box][GEF interaction site [polypeptide binding]][GTP/Mg2+ binding site [chemical binding]][Switch I region][G2 box][G3 box][Switch II region][G4 box][G5 box][heterodimer interface [polypeptide binding]]				1	NP_001163144.1	582	NP_001163144.1	mitochondrial translation elongation factor Tu 1, isoform B [Drosophila melanogaster]	8	15	15	0	15	21.47	7.467e-05	18	328	328	0	328	58.9	0.00097742	18	265	265	0	265	46.83	0.000915	22	260
550	0	0	2e-06	2	5e-06	1	0	0	Jarid2	Dmel_CG3654	3L		[1740..1781][1802..1893][2066..2181]	[JmjN][ARID][JmjC]	[Small domain found in the jumonji family of transcription factors; smart00545][ARID/BRIGHT DNA binding domain; pfam01388][JmjC domain, hydroxylase; pfam02373]							1	NP_648324.1	583	NP_648324.1	Jumonji, AT rich interactive domain 2 [Drosophila melanogaster]	X	X	X	X	X	X	X	X	X	X	X	X	X	X	1	2	2	0	2	0.51	1.44e-06	3	3
551	0	0	4e-06	1	4e-06	1	0	0	Ube3a	Dmel_CG6190	3L		[620..971][647..970]	[HECTc][HECTc]	[HECT domain; C-terminal catalytic domain of a subclass of Ubiquitin-protein ligase (E3). It binds specific ubiquitin-conjugating enzymes (E2), accepts ubiquitin from E2, transfers ubiquitin to substrate lysine side chains, and transfers additional...; cd00078][Domain Homologous to E6-AP Carboxyl Terminus with; smart00119]	[order(626,659,670,727,906,935..936,939..943,963,970)][order(755,758..759,761..762,765,774,776,780..781,783,789,]	[active][other]	[catalytic cleft [active]][E2 interaction site]				1	NP_648452.1	584	NP_648452.1	ubiquitin protein ligase E3A [Drosophila melanogaster]	X	X	X	X	X	X	X	X	X	X	X	X	X	X	X	X	X	X	X	X	X	2	2
552	0.000114	2	0.000106	2	8.9e-05	2	3.7e-05	2	CG3800	Dmel_CG3800	2R		[6..161]	[PTZ00368]	[universal minicircle sequence binding protein (UMSBP); Provisional]							1	NP_001188992.1	585	NP_001188992.1	CCHC-type zinc finger nucleic acid binding protein, isoform B [Drosophila melanogaster]	5	13	13	0	13	40	0.0001918	2	4	4	0	4	20.61	3.533e-05	4	16	16	0	16	33.94	0.00016373	2	4
553	0	0	1.3e-05	1	1.3e-05	1	2.2e-05	1	CG7739	Dmel_CG7739	3L		[41..103]	[VCBS]	[Repeat domain in Vibrio, Colwellia, Bradyrhizobium and Shewanella; pfam13517]							1	NP_648776.1	586	NP_648776.1	uncharacterized protein Dmel_CG7739 [Drosophila melanogaster]	X	X	X	X	X	X	X	X	X	X	X	X	X	X	X	X	X	X	X	X	X	1	4
554	7e-06	1	5e-06	2	6e-06	2	5e-06	1	EDTP	Dmel_CG6542	2R	3.1.3.48	[215..341][<416..479]	[PH-GRAM_MTMR14][PTPc]	[Myotubularian (MTM) related 14 protein (MTMR14) Pleckstrin Homology-Glucosyltransferases, Rab-like GTPase activators and Myotubularins (PH-GRAM) domain; cd13213][Protein tyrosine phosphatases (PTP) catalyze the dephosphorylation of phosphotyrosine peptides; they regulate phosphotyrosine levels in signal transduction pathways. The depth of the active site cleft renders the enzyme specific for pho…							2	NP_523770.2;NP_995873.2	587	NP_523770.2	1 genes:EDTP.NP_523770.2:Egg-derived tyrosine phosphatase, isoform A [Drosophila melanogaster] ;NP_995873.2:Egg-derived tyrosine phosphatase, isoform C [Drosophila melanogaster] ;	1	2	2	0	2	1.2	6.52e-06	X	X	X	X	X	X	X	1	2	2	0	2	1.74	4.52e-06	1	2
555	2.1e-05	2	0	0	0	0	2.5e-05	1	Argk	Dmel_CG32031	3L	2.7.3.3	[49..396]	[arginine_kinase_like]	[Phosphagen (guanidino) kinases such as arginine kinase and similar enzymes; cd07932]	[order(103..106,108,234,265,311,313..314,354..355)][order(162,164,166,225,261,269,320,322..324,349,351,][346..367]	[other][other][other]	[arginine binding site [chemical binding]][ADP binding site [chemical binding]][substrate specificity loop]				1	NP_729448.1	588	NP_729448.1	arginine kinase 1, isoform C [Drosophila melanogaster]	4	6	0	6	3	8.59	1.844e-05	9	29	1	28	6.6	31.82	2.429e-05	8	61	0	61	0	25.51	X	11	58
556	3.5e-05	2	2.4e-05	1	7.3e-05	1	1.7e-05	1	Actn	Dmel_CG4376	X		[36..138][149..250][280..505][398..627][518..740][755..822][763..821][827..893]	[CH][CH][SPEC][SPEC][SPEC][EFh][EF-hand_7][EFhand_Ca_insen]	[Calponin homology domain; actin-binding domain which may be present as a single copy or in tandem repeats (which increases binding affinity). The CH domain is found in cytoskeletal and signal transduction proteins, including actin-binding proteins like...; cd00014][Calponin homology domain; actin-binding domain which may be present as a single copy or in tandem repeats (which increases binding a…	[order(36,38..40,43,46,100..101,104,107,109,124..125,][order(149,151..153,156,159,212..213,216,220,222,239..240,][398..403][505..510][626..631][order(764,766,768,775,805,807,809,816)]	[other][other][other][other][other][other]	[putative actin binding surface [polypeptide binding]][putative actin binding surface [polypeptide binding]][linker region][linker region][linker region][Ca2+ binding site [ion binding]]				1	NP_001259164.1	589	NP_001259164.1	alpha actinin, isoform F [Drosophila melanogaster]	8	17	2	15	6.33333	10.26	1.719e-05	14	32	2	30	32	20.51	5.198e-05	10	30	0	30	13	14.83	2.447e-05	23	80
557	3.1e-05	2	6.5e-05	2	7.2e-05	2	5.6e-05	1	Nmd3	Dmel_CG3460	X		[21..390][27..255]	[NMD3][NMD3]	[NMD protein affecting ribosome stability and mRNA decay [Translation, ribosomal structure and biogenesis]; COG1499][NMD3 family; pfam04981]							1	NP_477332.1	590	NP_477332.1	Nonsense-mediated mRNA 3 [Drosophila melanogaster]	2	3	3	0	3	4.22	1.402e-05	8	17	17	0	17	20.35	4.755e-05	3	8	8	0	8	10.17	2.593e-05	10	27
558	0	0	0	0	0	0	0	0	Cep135	Dmel_CG17081	3L		[<203..963]	[Smc]	[Chromosome segregation ATPase [Cell cycle control, cell division, chromosome partitioning]; COG1196]							2	NP_001189108.1;NP_648749.3	591	NP_001189108.1	1 genes:Cep135.NP_001189108.1:centrosomal protein 135kDa, isoform B [Drosophila melanogaster] ;NP_648749.3:centrosomal protein 135kDa, isoform A [Drosophila melanogaster] ;	X	X	X	X	X	X	X	X	X	X	X	X	X	X	X	X	X	X	X	X	X	X	X
559	0.005509	2	0.015247	2	0.012023	2	0.011932	2	His3:CG33803	Dmel_CG33803	2L		[1..136][1..133]	[PTZ00018][H2A]	[histone H3; Provisional][Histone 2A; H2A is a subunit of the nucleosome. The nucleosome is an octamer containing two H2A, H2B, H3, and H4 subunits. The H2A subunit performs essential roles in maintaining structural integrity of the nucleosome, chromatin condensation, and binding...; cl00074]							1	NP_001027285.1	592	NP_001027285.1	histone H3 [Drosophila melanogaster]	5	376	0	376	188	37.5	0.00336518	3	814	524	290	714.188	30.15	0.00765224	9	1136	1039	97	1108.17	57.35	0.0137579	5	1145
560	0	0	0	0	0	0	0	0	LManII	Dmel_CG6206	2L	3.2.1.113;3.2.1.24	[47..323][370..445][502..957]	[GH38N_AMII_LAM_like][Alpha-mann_mid][Glyco_hydro_38C]	[N-terminal catalytic domain of lysosomal alpha-mannosidase and similar proteins; glycoside hydrolase family 38 (GH38); cd10810][Alpha mannosidase, middle domain; smart00872][Glycosyl hydrolases family 38 C-terminal domain; pfam07748]	[order(56,58,61,180,182,204,302)][order(58..64,139..155,157..158,180,182..187,191,204..209,][117][order(180,302)]	[active][other][other][active]	[][dimer interface [polypeptide binding]][putative glycosylation site [posttranslational modification]][catalytic site [active]]				2	NP_609408.1;NP_723591.1	593	NP_609408.1	1 genes:LManII.NP_609408.1:lysosomal alpha-mannosidase II, isoform A [Drosophila melanogaster] ;NP_723591.1:lysosomal alpha-mannosidase II, isoform B [Drosophila melanogaster] ;	X	X	X	X	X	X	X	X	X	X	X	X	X	X	X	X	X	X	X	X	X	X	X
561	0	0	0	0	0	0	0	0	CG44250	Dmel_CG44250	2R		[13..84][31..147][85..155][157..227][174..289][228..297]	[DM9][DUF3421][DM9][DM9][DUF3421][DM9]	[Repeats found in Drosophila proteins; smart00696][Protein of unknown function (DUF3421); pfam11901][Repeats found in Drosophila proteins; smart00696][Repeats found in Drosophila proteins; smart00696][Protein of unknown function (DUF3421); pfam11901][Repeats found in Drosophila proteins; smart00696]							2	NP_001163133.1;NP_610830.1	594	NP_001163133.1	1 genes:CG44250.NP_001163133.1:uncharacterized protein Dmel_CG44250, isoform C [Drosophila melanogaster] ;NP_610830.1:uncharacterized protein Dmel_CG44250, isoform B [Drosophila melanogaster] ;	X	X	X	X	X	X	X	X	X	X	X	X	X	X	X	X	X	X	X	X	X	X	X
562	0	0	1.6e-05	1	2.3e-05	1	6.7e-05	1	mRpL9	Dmel_CG31478	3R		[68..115]	[Ribosomal_L9_N]	[Ribosomal protein L9, N-terminal domain; pfam01281]							1	NP_524363.3	595	NP_524363.3	mitochondrial ribosomal protein L9 [Drosophila melanogaster]	X	X	X	X	X	X	X	X	X	X	X	X	X	X	X	X	X	X	X	X	X	1	2
563	1e-05	1	1.1e-05	2	0	0	2.4e-05	2	CG14767	Dmel_CG14767	2R		[57..287]	[Mtp]	[Golgi 4-transmembrane spanning transporter; cl04276]							2	NP_652400.3;NP_724705.1	596	NP_652400.3	1 genes:CG14767.NP_652400.3:uncharacterized protein Dmel_CG14767, isoform A [Drosophila melanogaster] ;NP_724705.1:uncharacterized protein Dmel_CG14767, isoform B [Drosophila melanogaster] ;	X	X	X	X	X	X	X	2	3	3	0	3	9.81	1.021e-05	2	3	3	0	3	9.81	1.183e-05	2	2
564	2.7e-05	1	2.8e-05	1	0	0	0	0	CG17493	Dmel_CG17493	2L		[26..182][42..104][115..177]	[PTZ00183][EFh][EFh]	[centrin; Provisional][EF-hand, calcium binding motif; A diverse superfamily of calcium sensors and calcium signal modulators; most examples in this alignment model have 2 active canonical EF hands. Ca2+ binding induces a conformational change in the EF-hand motif, leading to...; cd00051][EF-hand, calcium binding motif; A diverse superfamily of calcium sensors and calcium signal modulators; most …	[order(51,53,55,62,87,89,91,98)][order(124,126,128,135,160,162,164,171)]	[other][other]	[Ca2+ binding site [ion binding]][Ca2+ binding site [ion binding]]				1	NP_001036396.2	597	NP_001036396.2	uncharacterized protein Dmel_CG17493, isoform C [Drosophila melanogaster]	1	2	2	0	2	7.14	2.675e-05	X	X	X	X	X	X	X	1	3	3	0	3	18.13	2.783e-05	X	X
565	6.1e-05	2	0.000101	2	0.000118	2	5.5e-05	2	CG32344	Dmel_CG32344	3L	3.6.1.3	[41..243][54..243][263..384][664..721]	[DEADc][DEXDc][HELICc][DBP10CT]	[DEAD-box helicases. A diverse family of proteins involved in ATP-dependent RNA unwinding, needed in a variety of cellular processes including splicing, ribosome biogenesis and RNA degradation. The name derives from the sequence of the Walker B motif...; cd00268][DEAD-like helicases superfamily; smart00487][Helicase superfamily c-terminal domain; associated with DEXDc-, DEAD-, and DEAH-box protei…	[86..90][190..193][221..223][order(289..292,312..313,338..340)][order(346,367,371,374)]	[other][other][other][other][other]	[ATP binding site [chemical binding]][Mg++ binding site [ion binding]][motif III][nucleotide binding region [chemical binding]][ATP-binding site [chemical binding]]				1	NP_612028.4	598	NP_612028.4	uncharacterized protein Dmel_CG32344 [Drosophila melanogaster]	5	15	15	0	15	8.83	4.415e-05	7	44	44	0	44	13.18	7.753e-05	6	24	24	0	24	11.61	4.9e-05	11	63
566	0	0	6e-06	2	3e-06	2	5e-06	1	Nipped-B	Dmel_CG17704	2R		[1151..1192][1641..1829]	[Cohesin_HEAT][Nipped-B_C]	[HEAT repeat associated with sister chromatid cohesion; pfam12765][Sister chromatid cohesion C-terminus; pfam12830]							2	NP_001036451.1;NP_001163052.1	599	NP_001036451.1	1 genes:Nipped-B.NP_001036451.1:Nipped-B, isoform F [Drosophila melanogaster] ;NP_001163052.1:Nipped-B, isoform G [Drosophila melanogaster] ;	X	X	X	X	X	X	X	X	X	X	X	X	X	X	2	3	3	0	3	1.25	2.44e-06	4	9
567	0.000122	2	0.000167	2	0.000149	2	0.000114	2	tsr	Dmel_CG4254	2R		[3..142]	[ADF_cofilin_like]	[Cofilin, Destrin, and related actin depolymerizing factors; cd11286]	[3..4][order(86,88,102,129,132)]	[other][other]	[putative G-actin interface [polypeptide binding]][putative F-actin interface [polypeptide binding]]				1	NP_477034.1	600	NP_477034.1	twinstar [Drosophila melanogaster]	3	7	7	0	7	20.27	0.00011514	7	13	13	0	13	40.54	0.000128	5	9	9	0	9	40.54	0.00010268	8	17
568	0	0	9e-06	2	3e-06	1	0	0	Hipk	Dmel_CG17090	3L	2.7.11.-	[108..436][108..435]	[STKc_HIPK][S_TKc]	[Catalytic domain of the Serine/Threonine Kinase, Homeodomain-Interacting Protein Kinase; cd14211][Serine/Threonine protein kinases, catalytic domain; smart00220]	[order(114..118,122,135,137,151,170,186..189,192,194..195,][order(114..118,122,135,137,170,186..189,192,233,235,][order(151,194,233,235,258,268,270..273,275,312)][254..275]	[active][other][other][other]	[][ATP binding site [chemical binding]][polypeptide substrate binding site [polypeptide binding]][activation loop (A-loop)]				3	NP_001261215.1;NP_001369036.1;NP_612038.2	601	NP_001261215.1	1 genes:Hipk.NP_001261215.1:homeodomain interacting protein kinase, isoform C [Drosophila melanogaster] ;NP_001369036.1:homeodomain interacting protein kinase, isoform D [Drosophila melanogaster] ;NP_612038.2:homeodomain interacting protein kinase, isoform A [Drosophila melanogaster] ;	X	X	X	X	X	X	X	X	X	X	X	X	X	X	3	6	6	0	6	4.06	8.07e-06	3	6
569	1e-05	1	7e-05	1	2.4e-05	2	1.3e-05	1	MRG15	Dmel_CG6363	3R		[26..78][249..417]	[CHROMO][MRG]	[Chromatin organization modifier (chromo) domain is a conserved region of around 50 amino acids found in a variety of chromosomal proteins, which appear to play a role in the functional organization of the eukaryotic nucleus. Experimental evidence...; cd00024][MRG; pfam05712]	[order(55,57,60,64,68,72..73)]	[other]	[histone binding site]				2	NP_001262588.1;NP_650442.1	602	NP_001262588.1	1 genes:MRG15.NP_001262588.1:MORF-related gene 15, isoform B [Drosophila melanogaster] ;NP_650442.1:MORF-related gene 15, isoform A [Drosophila melanogaster] ;	X	X	X	X	X	X	X	2	3	3	0	3	7.93	1.019e-05	X	X	X	X	X	X	X	5	15
570	0	0	3.8e-05	1	1.8e-05	1	1.7e-05	1	Vps37B	Dmel_CG1115	3R		[13..156]	[Mod_r]	[Modifier of rudimentary (Mod(r)) protein; pfam07200]							1	NP_001246926.1	603	NP_001246926.1	vacuolar protein sorting 37B, isoform B [Drosophila melanogaster]	X	X	X	X	X	X	X	X	X	X	X	X	X	X	X	X	X	X	X	X	X	2	4
571	5.1e-05	1	1.3e-05	1	4.2e-05	1	0	0	CG6180	Dmel_CG6180	2L		[100..242]	[PEBP_euk]	[PhosphatidylEthanolamine-Binding Protein (PEBP) domain present in eukaryotes; cd00866]	[order(141,155,157,180..183,189,191)]	[other]	[substrate binding site [chemical binding]]				1	NP_609588.1	604	NP_609588.1	uncharacterized protein Dmel_CG6180 [Drosophila melanogaster]	X	X	X	X	X	X	X	1	9	9	0	9	13.23	5.103e-05	1	2	2	0	2	10.12	1.314e-05	X	X
572	0	0	0	0	1.1e-05	2	0	0	yki	Dmel_CG4005	2R		[244..272][313..343]	[WW][WW]	[Two conserved tryptophans domain; also known as the WWP or rsp5 domain; around 40 amino acids; functions as an interaction module in a diverse set of signalling proteins; binds specific proline-rich sequences but at low affinities compared to other...; cd00201][Two conserved tryptophans domain; also known as the WWP or rsp5 domain; around 40 amino acids; functions as an interaction module in a d…	[order(258,269)][order(327,338)]	[binding][binding]	[binding pocket][binding pocket]				3	NP_001036568.2;NP_001350857.1;NP_611879.4	605	NP_001036568.2	1 genes:yki.NP_001036568.2:yorkie, isoform F [Drosophila melanogaster] ;NP_001350857.1:yorkie, isoform H [Drosophila melanogaster] ;NP_611879.4:yorkie, isoform D [Drosophila melanogaster] ;	X	X	X	X	X	X	X	X	X	X	X	X	X	X	X	X	X	X	X	X	X	X	X
573	0.000135	1	0.000221	2	0.000129	2	0.000162	2	Vha68-2	Dmel_CG3762	2L	3.6.3.14	[16..606][19..81][83..454][472..614]	[V-ATPase_V1_A][ATP-synt_ab_N][V_A-ATPase_A][ATP-synt_ab_C]	[V-type (H+)-ATPase V1, A subunit; TIGR01042][ATP synthase alpha/beta family, beta-barrel domain; pfam02874][V/A-type ATP synthase catalytic subunit A. These ATPases couple ATP hydrolysis to the build up of a H+ gradient, but V-type ATPases do not catalyze the reverse reaction. The Vacuolar (V-type) ATPase is found in the membranes of vacuoles, the golgi...; cd01134][ATP synthase alpha/beta chain…	[247..254][342..346]	[other][other]	[Walker A motif/ATP binding site][Walker B motif]				1	NP_001246015.1	606	NP_001246015.1	vacuolar H[+] ATPase 68 kDa subunit 2, isoform D [Drosophila melanogaster]	X	X	X	X	X	X	X	19	57	30	27	57	45.11	0.00013528	10	38	25	13	38	26.22	0.0001045	19	103
574	0.000155	2	0.0001	2	3.8e-05	2	2.8e-05	2	CG13741	Dmel_CG13741	2R											1	NP_788289.1	607	NP_788289.1	bootlegger [Drosophila melanogaster]	9	42	42	0	42	25.07	0.00027859	2	8	8	0	8	5.18	3.176e-05	11	29	29	0	29	46.87	0.00013342	6	12
575	4.3e-05	1	4.5e-05	1	3.1e-05	2	0	0	CG4882	Dmel_CG4882	2R		[1..406]	[MRP-S27]	[Mitochondrial 28S ribosomal protein S27; pfam10037]							1	NP_001286791.1	608	NP_001286791.1	uncharacterized protein Dmel_CG4882, isoform B [Drosophila melanogaster]	X	X	X	X	X	X	X	1	12	12	0	12	7.39	4.307e-05	X	X	X	X	X	X	X	2	9
576	0.000201	2	9.8e-05	2	7.9e-05	2	0.000181	2	qin	Dmel_CG43726	3R		[25..76][139..174][536..648][741..858][<805..839][981..1107][1296..1403][1337..1385][1663..1781][1710..1761]	[zf-RING_5][BBOX][TUDOR][TUDOR][TUDOR][TUDOR][TUDOR][TUDOR][TUDOR][TUDOR]	[zinc-RING finger domain; pfam14634][B-Box-type zinc finger; smart00336][Tudor domain; pfam00567][Tudor domain; pfam00567][Tudor domains are found in many eukaryotic organisms and have been implicated in protein-protein interactions in which methylated protein substrates bind to these domains. For example, the Tudor domain of Survival of Motor Neuron (SMN) binds to...; cd04508][Tudor domain; pfam…	[order(806,808,827,830)][order(1344,1349,1351,1371,1374)][order(1717,1722,1724,1748,1751)]	[other][other][other]	[dimethylated arginine/lysine binding site [chemical binding]][dimethylated arginine/lysine binding site [chemical binding]][dimethylated arginine/lysine binding site [chemical binding]]				1	NP_650735.3	609	NP_650735.3	qin [Drosophila melanogaster]	32	244	244	0	244	22.99	0.00031987	28	105	105	0	105	24.23	8.239e-05	25	79	79	0	79	23.1	7.183e-05	26	114
577	0	0	0	0	3e-06	2	0	0	FBXO11	Dmel_CG9461	3R		[371..414][609..748][689..844][<719..809][781..936][869..993][919..1077][1093..>1146]	[F-box-like][Beta_helix][Beta_helix][CASH][Beta_helix][CASH][Beta_helix][zf-UBR]	[F-box-like; pfam12937][Right handed beta helix region; pfam13229][Right handed beta helix region; pfam13229][Domain present in carbohydrate binding proteins and sugar hydrolses; smart00722][Right handed beta helix region; pfam13229][Domain present in carbohydrate binding proteins and sugar hydrolses; smart00722][Right handed beta helix region; pfam13229][Putative zinc finger in N-recognin (UBR b…							1	NP_001262441.1	610	NP_001262441.1	F-box protein 11, isoform B [Drosophila melanogaster]	X	X	X	X	X	X	X	X	X	X	X	X	X	X	X	X	X	X	X	X	X	X	X
578	0	0	6.9e-05	1	0	0	1.8e-05	1	EMC8-9	Dmel_CG3501	2R		[6..189]	[MPN_UPF0172]	[Mov34/MPN/PAD-1 family: UPF0172 family of unknown function includes neighbor of COX4 (Noc4p); cd08060]							1	NP_611731.1	611	NP_611731.1	ER membrane protein complex subunit 8/9 [Drosophila melanogaster]	X	X	X	X	X	X	X	X	X	X	X	X	X	X	X	X	X	X	X	X	X	1	7
579	1.4e-05	1	3.1e-05	1	5e-06	1	1.2e-05	2	CG12547	Dmel_CG12547	2R		[58..184][<205..306][227..271][262..618][280..306][282..324][340..407][424..470][482..523][534..569][579..606]	[TlpA_like_DipZ_like][NHL][NHL repeat][NHL-2_like][NHL repeat][NHL repeat][NHL repeat][NHL repeat][NHL repeat][NHL repeat][NHL repeat]	[TlpA-like family, DipZ-like subfamily; composed uncharacterized proteins containing a TlpA-like TRX domain. Some members show domain architectures similar to that of E. coli DipZ protein (also known as DsbD). The only eukaryotic members of the TlpA...; cd03012][NHL repeat unit of beta-propeller proteins; cl18310][NHL repeat [structural motif]][NHL repeat domain of NHL repeat-containing protein 2…	[order(92,95)]	[active]	[catalytic residues [active]]				2	NP_001036460.1;NP_001286136.1	612	NP_001036460.1	1 genes:CG12547.NP_001036460.1:uncharacterized protein Dmel_CG12547, isoform A [Drosophila melanogaster] ;NP_001286136.1:uncharacterized protein Dmel_CG12547, isoform C [Drosophila melanogaster] ;	1	4	4	0	4	2.37	1.358e-05	X	X	X	X	X	X	X	X	X	X	X	X	X	X	2	11
580	0	0	0	0	1.3e-05	1	8e-06	1	CG6796	Dmel_CG6796	2R	6.1.1.22	[13..460][27..101][115..456]	[asnC][EcAsnRS_like_N][AsxRS_core]	[asparaginyl-tRNA synthetase; Validated; PRK03932][EcAsnRS_like_N: N-terminal, anticodon recognition domain of the type found in Escherichia coli asparaginyl-tRNA synthetase (AsnRS) and, in Arabidopsis thaliana and Saccharomyces cerevisiae mitochondrial (mt) AsnRS. This domain is a beta-barrel domain (OB...; cd04318][Asx tRNA synthetase (AspRS/AsnRS) class II core domain. Assignment to class II a…	[order(32,50,74,100)][order(35,37..38,44,57,59,70,84,90)][order(124,126,130,135,141..142,145,149,156,159,161,][163..167][233..236][order(234,236,242..243,387,390,431,434)][431..434]	[other][other][other][other][other][active][other]	[putative dimer interface [polypeptide binding]][putative anticodon binding site][homodimer interface [polypeptide binding]][motif 1][motif 2][][motif 3]				1	NP_611176.1	613	NP_611176.1	Asparaginyl-tRNA synthetase, mitochondrial [Drosophila melanogaster]	X	X	X	X	X	X	X	X	X	X	X	X	X	X	X	X	X	X	X	X	X	X	X
581	6e-06	2	0	0	0	0	0	0	Cfp1	Dmel_CG17446	X		[42..87][158..198][278..512]	[PHD_Cfp1][zf-CXXC][zf-CpG_bind_C]	[PHD finger found in CXXC-type zinc finger protein 1 (Cfp1); cd15553][CXXC zinc finger domain; pfam02008][CpG binding protein zinc finger C terminal domain; pfam12269]	[order(42,53..57,61,82)][order(43,45,57,60,65,68,84,87)]	[other][other]	[putative histone H3 binding site [polypeptide binding]][Zn binding site [ion binding]]				2	NP_001188570.1;NP_572556.1	614	NP_001188570.1	1 genes:Cfp1.NP_001188570.1:CXXC finger protein 1, isoform B [Drosophila melanogaster] ;NP_572556.1:CXXC finger protein 1, isoform A [Drosophila melanogaster] ;	1	2	2	0	2	1.87	7.57e-06	1	2	2	0	2	1.87	4.53e-06	X	X	X	X	X	X	X	X	X
582	0.000247	2	0.00094	2	0.001457	2	0.000754	2	RpS25	Dmel_CG6684	3R		[1..112]	[Ribosomal_S25]	[S25 ribosomal protein; pfam03297]							1	NP_524315.2	615	NP_524315.2	ribosomal protein S25, isoform A [Drosophila melanogaster]	4	7	7	0	7	40.17	0.00014565	5	28	28	0	28	30.77	0.00034873	9	60	60	0	60	56.41	0.00086586	7	59
583	0	0	6e-06	1	2.1e-05	1	8e-06	1	by	Dmel_CG9379	3R		[454..559][578..711]	[SH2_Tensin_like][PTB_tensin]	[Src homology 2 domain found in Tensin-like proteins; cd09927][Tensin Phosphotyrosine-binding (PTB) domain; cd01213]	[order(465,483,511,513)][order(512,542)][order(584,691)][order(648..653,677,700,704)]	[other][other][other][other]	[phosphotyrosine binding pocket [polypeptide binding]][hydrophobic binding pocket [polypeptide binding]][putative phosphoinositide binding site [chemical binding]][putative peptide binding site [polypeptide binding]]				1	NP_001163569.1	616	NP_001163569.1	blistery, isoform D [Drosophila melanogaster]	X	X	X	X	X	X	X	X	X	X	X	X	X	X	X	X	X	X	X	X	X	1	2
584	1.5e-05	2	0	0	9e-06	2	4e-06	2	CtBP	Dmel_CG7583	3R	1.1.1.-	[28..342][45..351]	[CtBP_dh][LdhA]	[C-terminal binding protein (CtBP), D-isomer-specific 2-hydroxyacid dehydrogenases related repressor; cd05299][Lactate dehydrogenase or related 2-hydroxyacid dehydrogenase [Energy production and conversion, Coenzyme transport and metabolism, General function prediction only]; COG1052]	[order(97,100..101,266,312,315)][order(100,128,180..181,183..185,203..207,236..238,240,243,][order(266,295,312)]	[other][other][active]	[ligand binding site [chemical binding]][NAD binding site [chemical binding]][catalytic site [active]]				1	NP_001262521.1	617	NP_001262521.1	C-terminal binding protein, isoform G [Drosophila melanogaster]	2	3	0	3	1	4.02	5.15e-06	9	28	0	28	8.33333	30.23	2.567e-05	5	16	0	16	0	21.14	X	13	38
585	0	0	0	0	0	0	6e-06	1	hep	Dmel_CG4353	X	2.7.11.-;2.7.11.13	[181..476][203..456]	[PKc_MKK7][S_TKc]	[Catalytic domain of the dual-specificity Protein Kinase, Mitogen-activated protein Kinase Kinase 7; cd06618][Serine/Threonine protein kinases, catalytic domain; smart00220]	[order(203..207,211,224,226,257,273..276,278..279,282,320,][order(203..207,209,211,224,226,257,273..276,278..279,][order(206..207,320,322..324,341,354..357,359,388,397)][337..359]	[active][other][other][other]	[][ATP binding site [chemical binding]][polypeptide substrate binding site [polypeptide binding]][activation loop (A-loop)]				5	NP_001259500.1;NP_001285182.1;NP_001368981.1;NP_001368982.1;NP_727661.1	618	NP_001259500.1	1 genes:hep.NP_001259500.1:hemipterous, isoform D [Drosophila melanogaster] ;NP_001285182.1:hemipterous, isoform F [Drosophila melanogaster] ;NP_001368981.1:hemipterous, isoform G [Drosophila melanogaster] ;NP_001368982.1:hemipterous, isoform H [Drosophila melanogaster] ;NP_727661.1:hemipterous, isoform A [Drosophila melanogaster] ;	X	X	X	X	X	X	X	X	X	X	X	X	X	X	X	X	X	X	X	X	X	X	X
586	0	0	4e-06	1	4e-06	1	0	0	Gp150	Dmel_CG5820	2R		[286..345][311..334][335..359][<342..587][358..418][361..383][384..407][408..451][431..449][452..510][452..475][476..499][500..537][524..551][538..575][552..610][<554..713][576..599][599..658][600..623][624..642][701..713]	[LRR_8][leucine-rich repeat][leucine-rich repeat][LRR_RI][LRR_8][leucine-rich repeat][leucine-rich repeat][leucine-rich repeat][leucine-rich repeat][LRR_8][leucine-rich repeat][leucine-rich repeat][leucine-rich repeat][leucine-rich repeat][leucine-rich repeat][LRR_8][LRR_RI][leucine-rich repeat][LRR_8][leucine-rich repeat][leucine-rich repeat][leucine-rich repeat]	[Leucine rich repeat; pfam13855][leucine-rich repeat [structural motif]][leucine-rich repeat [structural motif]][Leucine-rich repeats (LRRs), ribonuclease inhibitor (RI)-like subfamily. LRRs are 20-29 residue sequence motifs present in many proteins that participate in protein-protein interactions and have different functions and cellular locations. LRRs correspond...; cd00116][Leucine rich repea…							3	NP_001286713.1;NP_001286714.1;NP_477049.2	619	NP_001286713.1	1 genes:Gp150.NP_001286713.1:Gp150, isoform E [Drosophila melanogaster] ;NP_001286714.1:Gp150, isoform F [Drosophila melanogaster] ;NP_477049.2:Gp150, isoform D [Drosophila melanogaster] ;	X	X	X	X	X	X	X	X	X	X	X	X	X	X	X	X	X	X	X	X	X	1	2
587	0	0	0	0	0	0	0.00022	1	CG13031	Dmel_CG13031	3L											1	NP_648914.1	620	NP_648914.1	uncharacterized protein Dmel_CG13031 [Drosophila melanogaster]	X	X	X	X	X	X	X	X	X	X	X	X	X	X	X	X	X	X	X	X	X	X	X
588	0	0	1.7e-05	1	2.4e-05	1	3.5e-05	1	Vps26	Dmel_CG14804	X		[6..280]	[Vps26]	[Vacuolar protein sorting-associated protein 26; pfam03643]							1	NP_569952.2	621	NP_569952.2	vacuolar protein sorting 26 [Drosophila melanogaster]	X	X	X	X	X	X	X	X	X	X	X	X	X	X	X	X	X	X	X	X	X	1	4
589	7e-06	1	1e-05	1	0	0	0	0	CG32182	Dmel_CG32182	3L											1	NP_730299.1	622	NP_730299.1	uncharacterized protein Dmel_CG32182 [Drosophila melanogaster]	X	X	X	X	X	X	X	1	2	2	0	2	3.58	6.96e-06	X	X	X	X	X	X	X	1	2
590	0.000138	2	0.000173	2	7.6e-05	2	0.000145	2	CG2246	Dmel_CG2246	3R	2.7.6.1	[29..144][171..341][185..381]	[Pribosyltran_N][PRTases_typeI][Pribosyl_synth]	[N-terminal domain of ribose phosphate pyrophosphokinase; pfam13793][Phosphoribosyl transferase (PRT)-type I domain; cd06223][Phosphoribosyl synthetase-associated domain; pfam14572]	[order(195,197,287..289,291..295,319)]	[active]					6	NP_001163778.1;NP_001189321.1;NP_001189322.1;NP_001189323.1;NP_001189324.1;NP_651813.2	623	NP_001163778.1	1 genes:CG2246.NP_001163778.1:uncharacterized protein Dmel_CG2246, isoform G [Drosophila melanogaster] ;NP_001189321.1:uncharacterized protein Dmel_CG2246, isoform H [Drosophila melanogaster] ;NP_001189322.1:uncharacterized protein Dmel_CG2246, isoform I [Drosophila melanogaster] ;NP_001189323.1:uncharacterized protein Dmel_CG2246, isoform J [Drosophila melanogaster] ;NP_001189324.1:uncharacteriz…	1	2	2	0	2	3.36	1.258e-05	7	70	70	0	70	30.75	0.00026357	5	41	41	0	41	16.8	0.00017888	6	32
591	1.2e-05	1	7e-06	1	0	0	8e-06	1	CG2145	Dmel_CG2145	X		[328..590]	[XendoU]	[Endoribonuclease XendoU; pfam09412]							1	NP_001285102.1	624	NP_001285102.1	uncharacterized protein Dmel_CG2145, isoform B [Drosophila melanogaster]	2	3	3	0	3	3.38	1.234e-05	X	X	X	X	X	X	X	X	X	X	X	X	X	X	1	2
592	1.5e-05	1	1.7e-05	2	1.7e-05	2	7e-06	2	Patronin	Dmel_CG33130	2R		[190..272][1271..>1391][1530..1658]	[CAMSAP_CH][tolA_full][CAMSAP_CKK]	[CAMSAP CH domain; pfam11971][TolA protein; TIGR02794][Microtubule-binding calmodulin-regulated spectrin-associated; smart01051]							1	NP_001163175.1	625	NP_001163175.1	patronin, isoform F [Drosophila melanogaster]	X	X	X	X	X	X	X	4	17	2	15	17	4.97	1.482e-05	5	11	2	9	11	6.58	1.111e-05	14	41
593	1.4e-05	1	0	0	0	0	9e-06	1	Cwc25	Dmel_CG2843	2L		[11..44][74..175]	[Cir_N][CWC25]	[N-terminal domain of CBF1 interacting co-repressor CIR; pfam10197][Pre-mRNA splicing factor; pfam12542]							1	NP_608705.1	626	NP_608705.1	Cwc25 [Drosophila melanogaster]	3	3	3	0	3	7.1	1.402e-05	X	X	X	X	X	X	X	X	X	X	X	X	X	X	X	X
594	1.1e-05	1	4.5e-05	1	2.9e-05	1	9e-06	1	CG18787	Dmel_CG18787	2L		[1..22]	[ZnF_C3H1]	[zinc finger; smart00356]							2	NP_652664.2;NP_723704.1	627	NP_652664.2	2 genes:CG18787,CG18789.NP_652664.2:uncharacterized protein Dmel_CG18787 [Drosophila melanogaster] ;NP_723704.1:uncharacterized protein Dmel_CG18789 [Drosophila melanogaster] ;	X	X	X	X	X	X	X	1	3	3	0	3	3.52	1.098e-05	X	X	X	X	X	X	X	2	9
595	3e-05	2	0.000159	2	2.9e-05	2	0.000278	2	CG4365	Dmel_CG4365	3L	3.1.2.6	[47..304][47..277]	[Lactamase_B][GloB]	[Metallo-beta-lactamase superfamily; cl00446][Glyoxylase or a related metal-dependent hydrolase, beta-lactamase superfamily II [General function prediction only]; COG0491]							2	NP_649258.1;NP_730568.1	628	NP_649258.1	1 genes:tzn.NP_649258.1:tenzing norgay, isoform A [Drosophila melanogaster] ;NP_730568.1:tenzing norgay, isoform C [Drosophila melanogaster] ;	3	5	5	0	5	14.1	3.991e-05	3	4	4	0	4	14.75	1.911e-05	8	43	43	0	43	38.69	0.00023804	6	12
596	2e-05	2	5.1e-05	2	3.4e-05	2	4e-05	2	CG2691	Dmel_CG2691	X		[503..697]	[NUC173]	[NUC173 domain; pfam08161]							1	NP_001285218.1	629	NP_001285218.1	uncharacterized protein Dmel_CG2691, isoform B [Drosophila melanogaster]	5	10	10	0	10	6.21	1.759e-05	7	22	22	0	22	8.82	2.316e-05	6	22	22	0	22	11.13	2.684e-05	14	52
597	8e-06	2	9e-06	2	5e-06	1	1.5e-05	1	CG14411	Dmel_CG14411	X	3.1.3.48;3.1.3.64	[<114..225][258..591][654..745]	[PH-like][PTPc][3-PAP]	[Pleckstrin homology-like domain; cl17171][Protein tyrosine phosphatases (PTP) catalyze the dephosphorylation of phosphotyrosine peptides; they regulate phosphotyrosine levels in signal transduction pathways. The depth of the active site cleft renders the enzyme specific for phosphorylated Tyr...; cl21483][Myotubularin-associated protein; pfam12578]							1	NP_001162756.1	630	NP_001162756.1	uncharacterized protein Dmel_CG14411, isoform C [Drosophila melanogaster]	1	3	3	0	3	1.54	8.66e-06	2	4	4	0	4	2.73	6.91e-06	2	3	3	0	3	2.73	6.01e-06	3	5
598	5e-06	1	2.5e-05	2	2e-05	2	9e-06	2	CG8184	Dmel_CG8184	X		[90..366][621..989][1467..1506][1748..1820][3675..3781][4796..5149][4820..5148]	[DUF908][DUF913][UBA_like_SF][WWE][DUF4414][HECTc][HECTc]	[Domain of Unknown Function (DUF908); pfam06012][Domain of Unknown Function (DUF913); pfam06025][UBA domain-like superfamily; cl21463][WWE domain; pfam02825][Domain of unknown function (DUF4414); pfam14377][HECT domain; C-terminal catalytic domain of a subclass of Ubiquitin-protein ligase (E3). It binds specific ubiquitin-conjugating enzymes (E2), accepts ubiquitin from E2, transfers ubiquitin to…	[order(4800,4830,4841,4902,5076,5112..5113,5116..5120,5140,][order(4930,4933..4934,4936..4937,4940,4947,4949,]	[active][other]	[catalytic cleft [active]][E2 interaction site]				1	NP_001285288.1	631	NP_001285288.1	HECT, UBA and WWE domain containing E3 ubiquitin protein ligase 1, isoform H [Drosophila melanogaster]	X	X	X	X	X	X	X	13	34	0	34	17	4.97	4.81e-06	10	26	0	26	13	4.85	4.26e-06	37	162
[truncated: 2,849 more rows]
[truncated: 44 more columns]
